# Supplementary material for: Genome-Wide Architecture of Disease Resistance Genes in Lettuce
Source: G3 (Bethesda). 2015 Oct 8;5(12):2655–69. doi: 10.1534/g3.115.020818 (PMC4683639; doi:10.1534/g3.115.020818)
Supplement: Supporting Information [file supp_g3.115.020818_TableS2.xlsx]

## Sheet: by_chromosome
old ID	LG	coordinates					new ID	new ID complete	Type	RGC family	Scaffold	Scaffold coordinates		phenotypes												MRCs	Abbreviations explained
Lsa004477.1	Lsat_1_v6_lg_1	3647434	3650136	32.82	+	.	Lsat_1_v5_gn_1_2380	Lsat_1_v5_gn_1_2380.1	LRR		Lsat_1_v5_g_1_877	405982	409400						qFUS1.1 (10 - 27.105)								Dm	major gene resistance to Lettuce downy mildew
Lsa022397.1	Lsat_1_v6_lg_1	5949703	5953285	21.55	-	.	Lsat_1_v5_gn_1_3521	Lsat_1_v5_gn_1_3521.1	RLK		Lsat_1_v5_g_1_2376	308940	312522						LG1: 1,009,024 - 51,355,607								Tvr	resistance to lettuce dieback (Tomato bushy stunt virus; TBSV)
Lsa032673.1	Lsat_1_v6_lg_1	14435661	14438152	24.91	+	.	Lsat_1_v5_gn_1_9360	Lsat_1_v5_gn_1_9360.1	LRR		Lsat_1_v5_g_1_673417	517620	520291														plr	resistance to root downy mildew (Plasmopara lactucae-radicis)
Lsa005993.1	Lsat_1_v6_lg_1	15851812	15855104	12.9	-	.	Lsat_1_v5_gn_1_10521	Lsat_1_v5_gn_1_10521.1	RLK		Lsat_1_v5_g_1_1733	60055	63347														Mo	resistance to lettuce mosaic virus (LMV)
Lsa030640.1	Lsat_1_v6_lg_1	17363858	17367069	15.25	-	.	Lsat_1_v5_gn_1_11701	Lsat_1_v5_gn_1_11701.1	RLK		Lsat_1_v5_g_1_2368	167697	170898														Tu	resistance to turnip mosaic virus (TuMV)
Lsa030639.1	Lsat_1_v6_lg_1	17383850	17387072	18.25	-	.	Lsat_1_v5_gn_1_11741	Lsat_1_v5_gn_1_11741.1	RLK		Lsat_1_v5_g_1_2368	187704	190901														cor	resistance to corky root rot (Sphingomonas suberifaciens)
Lsa090569.1	Lsat_1_v6_lg_1	19993750	19997201	10.38	+	.	Lsat_1_v5_gn_1_13380	Lsat_1_v5_gn_1_13380.1	RLK		Lsat_1_v5_g_1_4471	67793	71244														qFUS	QTL for resistance to Fusarium
Lsa037762.2	Lsat_1_v6_lg_1	20240701	20243582	10.63	+	.	Lsat_1_v5_gn_1_13640	Lsat_1_v5_gn_1_13640.1	LRR		Lsat_1_v5_g_1_2625	159959	163432														qDMR	QTL for resistance to Lettuce downy mildew
Lsa039094.1	Lsat_1_v6_lg_1	23673662	23682073	17.31	+	.	Lsat_1_v5_gn_1_16180	Lsat_1_v5_gn_1_16180.1	RLK		Lsat_1_v5_g_1_315	752510	761210														qDM	QTL for field resistance to Lettuce downy mildew
Lsa014706.1	Lsat_1_v6_lg_1	28969445	28972859	16.67	-	.	Lsat_1_v5_gn_1_19281	Lsat_1_v5_gn_1_19281.1	Nc	RGC6	Lsat_1_v5_g_1_2623	164236	167846														qVRT	QTL for resistance to Verticillium dahliae
Lsa028362.1	Lsat_1_v6_lg_1	30975354	30978598	43.14	+	.	Lsat_1_v5_gn_1_20540	Lsat_1_v5_gn_1_20540.1	LRR		Lsat_1_v5_g_1_2309	320780	325763														Vr1	resistance to Verticillium dahliae
Lsa026145.1	Lsat_1_v6_lg_1	33322151	33324425	4.12	-	.	Lsat_1_v5_gn_1_22141	Lsat_1_v5_gn_1_22141.1	RLK		Lsat_1_v5_g_1_957	241351	243625														ANT	QTL for resistance to Anthracnose
Lsa026142.1	Lsat_1_v6_lg_1	33683044	33684663	10.25	-	.	Lsat_1_v5_gn_1_22481	Lsat_1_v5_gn_1_22481.1	LRR		Lsat_1_v5_g_1_957	602244	603863		Dm43 (22.8 - 76.6)												Ra	resistance to root aphid (Pemphigus bursarius)
Lsa010921.1	Lsat_1_v6_lg_1	39215700	39218087	22.5	-	.	Lsat_1_v5_gn_1_25861	Lsat_1_v5_gn_1_25861.1	RLP		Lsat_1_v5_g_1_87	160837	163224		LG1: 33409636 to 126,707,799		Dm17 (36 - 98)										AvrB-HR	Hypersensitive response to bacterial effector AvrB
Lsa010905.1	Lsat_1_v6_lg_1	39874331	39876369	11.97	+	.	Lsat_1_v5_gn_1_26480	Lsat_1_v5_gn_1_26480.1	RLK		Lsat_1_v5_g_1_87	816719	821506				LG1: 39,215,700 to ??										AvrRpt2-HR	Hypersensitive response to bacterial effector AvRpt2
Lsa011668.1	Lsat_1_v6_lg_1	41227888	41231385	16.68	-	.	Lsat_1_v5_gn_1_27821	Lsat_1_v5_gn_1_27821.1	LRR		Lsat_1_v5_g_1_236	502668	506217														AvrRpm1-HR	Hypersensitive response to bacterial effector AvrRpm1
Lsa003697.1	Lsat_1_v6_lg_1	42468516	42470545	19.75	+	.	Lsat_1_v5_gn_1_28600	Lsat_1_v5_gn_1_28600.1	RLK		Lsat_1_v5_g_1_1299	122322	124351														AvrPpiC-HR	Hypersensitive response to bacterial effector AvrPpiC
Lsa012856.2	Lsat_1_v6_lg_1	43585846	43588034	10.62	-	.	Lsat_1_v5_gn_1_29661	Lsat_1_v5_gn_1_29661.1	LRR		Lsat_1_v5_g_1_2880	312	3210														AvrRps4	Hypersensitive response to bacterial effector AvrRps4
Lsa012854.1	Lsat_1_v6_lg_1	43595507	43600755	6.08	-	.	Lsat_1_v5_gn_1_29681	Lsat_1_v5_gn_1_29681.1	RLP		Lsat_1_v5_g_1_2880	10586	30256														AvrPto-HR	Hypersensitive response to bacterial effector AvrPto
Lsa012859.1	Lsat_1_v6_lg_1	43630555	43638550	5.85	-	.	Lsat_1_v5_gn_1_29701	Lsat_1_v5_gn_1_29701.1	RLP		Lsat_1_v5_g_1_2880	44378	53629														Xar1	resistance to bacterial leaf spot
Lsa012861.1	Lsat_1_v6_lg_1	43652352	43657122	6.17	-	.	Lsat_1_v5_gn_1_29741	Lsat_1_v5_gn_1_29741.1	LRR		Lsat_1_v5_g_1_2880	67475	72255
Lsa003436.1	Lsat_1_v6_lg_1	45450234	45455640	17.45	+	.	Lsat_1_v5_gn_1_30780	Lsat_1_v5_gn_1_30780.1	non-RD_Kin		Lsat_1_v5_g_1_580	424304	429710
Lsa126522.1	Lsat_1_v6_lg_1	45830760	45832619	NA	+	.	Lsat_1_v5_gn_1_31120	Lsat_1_v5_gn_1_31120.3	LRR		Lsat_1_v5_g_1_834	1957	3816
Lsa038395.3	Lsat_1_v6_lg_1	45852129	45889861	11.02	+	.	Lsat_1_v5_gn_1_31140	Lsat_1_v5_gn_1_31140.1	RLP		Lsat_1_v5_g_1_834	22753	67398
Lsa038417.1	Lsat_1_v6_lg_1	46195272	46198664	7.8	-	.	Lsat_1_v5_gn_1_31421	Lsat_1_v5_gn_1_31421.1	LRR		Lsat_1_v5_g_1_834	366882	373793
Lsa038394.1	Lsat_1_v6_lg_1	46207402	46219618	2.5	-	.	Lsat_1_v5_gn_1_31441	Lsat_1_v5_gn_1_31441.1	LRR		Lsat_1_v5_g_1_834	378599	390815
Lsa038406.1	Lsat_1_v6_lg_1	46220433	46225362	7.84	-	.	Lsat_1_v5_gn_1_31461	Lsat_1_v5_gn_1_31461.1	RLP		Lsat_1_v5_g_1_834	391395	396559
Lsa038408.1	Lsat_1_v6_lg_1	46227064	46238035	4.17	-	.	Lsat_1_v5_gn_1_31481	Lsat_1_v5_gn_1_31481.1	RLP		Lsat_1_v5_g_1_834	398261	409232
Lsa052799.1	Lsat_1_v6_lg_1	46240231	46244050	2.69	-	.	Lsat_1_v5_gn_1_31501	Lsat_1_v5_gn_1_31501.1	LRR		Lsat_1_v5_g_1_834	411428	415247
Lsa024204.1	Lsat_1_v6_lg_1	49777157	49778571	12.5	-	.	Lsat_1_v5_gn_1_34341	Lsat_1_v5_gn_1_34341.1	LRR		Lsat_1_v5_g_1_2008	182884	184395
Lsa012013.1	Lsat_1_v6_lg_1	51769202	51774096	15.44	-	.	Lsat_1_v5_gn_1_35981	Lsat_1_v5_gn_1_35981.1	RLP		Lsat_1_v5_g_1_673206	7169	12218
Lsa024476.1	Lsat_1_v6_lg_1	57028292	57032136	42.99	+	.	Lsat_1_v5_gn_1_39760	Lsat_1_v5_gn_1_39760.1	RLK		Lsat_1_v5_g_1_2759	271389	275272
Lsa023681.1	Lsat_1_v6_lg_1	61349965	61350447	9.5	-	.	Lsat_1_v5_gn_1_41961	Lsat_1_v5_gn_1_41961.1	T		Lsat_1_v5_g_1_5626	20276	29700
Lsa017698.1	Lsat_1_v6_lg_1	63186495	63188813	12.97	+	.	Lsat_1_v5_gn_1_43380	Lsat_1_v5_gn_1_43380.1	LRR		Lsat_1_v5_g_1_2200	27287	30634
Lsa017695.1	Lsat_1_v6_lg_1	63401811	63411012	16	-	.	Lsat_1_v5_gn_1_43621	Lsat_1_v5_gn_1_43621.1	non-RD_Kin		Lsat_1_v5_g_1_2200	249377	252686
Lsa017694.1	Lsat_1_v6_lg_1	63413081	63416003	13.75	-	.	Lsat_1_v5_gn_1_43641	Lsat_1_v5_gn_1_43641.1	non-RD_Kin		Lsat_1_v5_g_1_2200	254755	257677
Lsa053792.1	Lsat_1_v6_lg_1	64999937	65000137	2	-	.	Lsat_1_v5_gn_1_45241	Lsat_1_v5_gn_1_45241.1	T		Lsat_1_v5_g_1_1176	539195	539395
Lsa031935.1	Lsat_1_v6_lg_1	66445507	66449922	11.45	+	.	Lsat_1_v5_gn_1_45940	Lsat_1_v5_gn_1_45940.1	RLK		Lsat_1_v5_g_1_929	590279	594682
Lsa035556.1	Lsat_1_v6_lg_1	73485905	73488597	26.6	+	.	Lsat_1_v5_gn_1_50660	Lsat_1_v5_gn_1_50660.1	RLK		Lsat_1_v5_g_1_823	146238	148930
Lsa042247.1	Lsat_1_v6_lg_1	76115033	76116600	13.05	+	.	Lsat_1_v5_gn_1_52900	Lsat_1_v5_gn_1_52900.1	LRR		Lsat_1_v5_g_1_682	44588	46155
Lsa042246.2	Lsat_1_v6_lg_1	76189106	76191160	7.4	+	.	Lsat_1_v5_gn_1_52980	Lsat_1_v5_gn_1_52980.1	RLK		Lsat_1_v5_g_1_682	118661	120715
Lsa025756.1	Lsat_1_v6_lg_1	77694925	77699897	25.75	+	.	Lsat_1_v5_gn_1_53780	Lsat_1_v5_gn_1_53780.1	RLK		Lsat_1_v5_g_1_98	299166	305191
Lsa019490.1	Lsat_1_v6_lg_1	83418612	83420344	7.5	-	.	Lsat_1_v5_gn_1_57641	Lsat_1_v5_gn_1_57641.1	RLP		Lsat_1_v5_g_1_401	452181	466447
Lsa012831.1	Lsat_1_v6_lg_1	84132182	84134705	23.3	-	.	Lsat_1_v5_gn_1_58361	Lsat_1_v5_gn_1_58361.1	RLP		Lsat_1_v5_g_1_1485	223489	226012
Lsa012839.1	Lsat_1_v6_lg_1	84199181	84201326	6	-	.	Lsat_1_v5_gn_1_58421	Lsat_1_v5_gn_1_58421.1	Nc	RGC41	Lsat_1_v5_g_1_1485	290488	292633
Lsa037749.1	Lsat_1_v6_lg_1	86666237	86666982	11.25	+	.	Lsat_1_v5_gn_1_60340	Lsat_1_v5_gn_1_60340.1	LRR		Lsat_1_v5_g_1_1516	451626	452371
Lsa008958.1	Lsat_1_v6_lg_1	86777263	86778399	5	-	.	Lsat_1_v5_gn_1_60461	Lsat_1_v5_gn_1_60461.1	RLP		Lsat_1_v5_g_1_846	95671	97118
Lsa008970.1	Lsat_1_v6_lg_1	86791159	86792451	7.5	-	.	Lsat_1_v5_gn_1_60521	Lsat_1_v5_gn_1_60521.1	LRR		Lsat_1_v5_g_1_846	109567	110871
Lsa008957.1	Lsat_1_v6_lg_1	86795409	86796530	3.75	-	.	Lsat_1_v5_gn_1_60541	Lsat_1_v5_gn_1_60541.1	RLP		Lsat_1_v5_g_1_846	113817	114938
Lsa008969.1	Lsat_1_v6_lg_1	86796767	86797663	3.25	-	.	Lsat_1_v5_gn_1_60561	Lsat_1_v5_gn_1_60561.1	LRR		Lsat_1_v5_g_1_846	114963	116183
Lsa008971.1	Lsat_1_v6_lg_1	86823822	86827573	11.5	-	.	Lsat_1_v5_gn_1_60601	Lsat_1_v5_gn_1_60601.1	RLP		Lsat_1_v5_g_1_846	143057	145981
Lsa008967.1	Lsat_1_v6_lg_1	86860177	86861415	6.5	-	.	Lsat_1_v5_gn_1_60661	Lsat_1_v5_gn_1_60661.1	RLP		Lsat_1_v5_g_1_846	177440	179823
Lsa008955.1	Lsat_1_v6_lg_1	86861680	86862228	6	-	.	Lsat_1_v5_gn_1_60681	Lsat_1_v5_gn_1_60681.1	LRR		Lsat_1_v5_g_1_846	180088	181036
Lsa008961.1	Lsat_1_v6_lg_1	86878197	86881884	20.5	-	.	Lsat_1_v5_gn_1_60701	Lsat_1_v5_gn_1_60701.1	RLP		Lsat_1_v5_g_1_846	197350	200292
Lsa008965.1	Lsat_1_v6_lg_1	86933423	86934598	5.75	-	.	Lsat_1_v5_gn_1_60841	Lsat_1_v5_gn_1_60841.1	RLP		Lsat_1_v5_g_1_846	251831	253006
Lsa008953.1	Lsat_1_v6_lg_1	86936132	86936626	4	-	.	Lsat_1_v5_gn_1_60861	Lsat_1_v5_gn_1_60861.1	LRR		Lsat_1_v5_g_1_846	253073	255263
Lsa008966.1	Lsat_1_v6_lg_1	86945675	86948653	23	-	.	Lsat_1_v5_gn_1_60901	Lsat_1_v5_gn_1_60901.1	RLP		Lsat_1_v5_g_1_846	264083	267061
Lsa008962.1	Lsat_1_v6_lg_1	86954100	86957874	33	-	.	Lsat_1_v5_gn_1_60921	Lsat_1_v5_gn_1_60921.1	RLP		Lsat_1_v5_g_1_846	272566	276294
Lsa020370.1	Lsat_1_v6_lg_1	96691129	96696720	25.8	+	.	Lsat_1_v5_gn_1_66260	Lsat_1_v5_gn_1_66260.1	TNL	RGC16	Lsat_1_v5_g_1_42	1538835	1544759
Lsa020353.1	Lsat_1_v6_lg_1	96877936	96879461	11.4	-	.	Lsat_1_v5_gn_1_66441	Lsat_1_v5_gn_1_66441.1	LRR		Lsat_1_v5_g_1_42	1725959	1727484
Lsa019625.1	Lsat_1_v6_lg_1	101887873	101891187	19.3	-	.	Lsat_1_v5_gn_1_69381	Lsat_1_v5_gn_1_69381.1	RLK		Lsat_1_v5_g_1_182	87145	90471
Lsa014284.1	Lsat_1_v6_lg_1	103110719	103113979	23.48	+	.	Lsat_1_v5_gn_1_70280	Lsat_1_v5_gn_1_70280.1	RLK		Lsat_1_v5_g_1_3133	99405	102758
Lsa028396.1	Lsat_1_v6_lg_1	104201432	104202280	9.5	+	.	Lsat_1_v5_gn_1_71580	Lsat_1_v5_gn_1_71580.1	LRR		Lsat_1_v5_g_1_973	474213	475442
Lsa051184.1	Lsat_1_v6_lg_1	104202549	104203103	2	+	.	Lsat_1_v5_gn_1_71600	Lsat_1_v5_gn_1_71600.1	LRR		Lsat_1_v5_g_1_973	475654	476208
Lsa009908.1	Lsat_1_v6_lg_1	113320302	113322805	15.68	+	.	Lsat_1_v5_gn_1_77280	Lsat_1_v5_gn_1_77280.1	TN	RGC14	Lsat_1_v5_g_1_336	805051	820333													beginning of MRC1
Lsa035995.1	Lsat_1_v6_lg_1	114016724	114025999	17.08	+	.	Lsat_1_v5_gn_1_77560	Lsat_1_v5_gn_1_77560.1	TNL	RGC16	Lsat_1_v5_g_1_2701	43290	52335
Lsa035990.1	Lsat_1_v6_lg_1	114100103	114100913	4.28	+	.	Lsat_1_v5_gn_1_77600	Lsat_1_v5_gn_1_77600.1	LRR		Lsat_1_v5_g_1_2701	126799	133531
Lsa031265.1	Lsat_1_v6_lg_1	115174840	115179750	30.69	-	.	Lsat_1_v5_gn_1_78021	Lsat_1_v5_gn_1_78021.1	TNL	RGC16	Lsat_1_v5_g_1_2663	285093	290003
Lsa001930.1	Lsat_1_v6_lg_1	115624312	115642434	15.19	-	.	Lsat_1_v5_gn_1_78401	Lsat_1_v5_gn_1_78401.1	TN	RGC16	Lsat_1_v5_g_1_607	438223	457204
Lsa001925.1	Lsat_1_v6_lg_1	115720573	115733948	13.44	+	.	Lsat_1_v5_gn_1_78540	Lsat_1_v5_gn_1_78540.1	TNL	RGC16	Lsat_1_v5_g_1_607	534481	547940
Lsa053969.1	Lsat_1_v6_lg_1	116489582	116489970	NA	+	.	Lsat_1_v5_gn_1_78960	Lsat_1_v5_gn_1_78960.1	T		Lsat_1_v5_g_1_389	42274	42662
Lsa021008.1	Lsat_1_v6_lg_1	116656774	116664600	8.42	+	.	Lsat_1_v5_gn_1_79100	Lsat_1_v5_gn_1_79100.1	TNL	RGC16	Lsat_1_v5_g_1_389	209256	217292
Lsa021006.1	Lsat_1_v6_lg_1	116946322	116946772	3	-	.	Lsat_1_v5_gn_1_79381	Lsat_1_v5_gn_1_79381.1	Nt	RGC16	Lsat_1_v5_g_1_389	499014	499464
Lsa021007.1	Lsat_1_v6_lg_1	116960344	116961333	5.5	-	.	Lsat_1_v5_gn_1_79401	Lsat_1_v5_gn_1_79401.1	T		Lsat_1_v5_g_1_389	513036	514060
Lsa021012.1	Lsat_1_v6_lg_1	117158396	117159811	NA	+	.	Lsat_1_v5_gn_1_79500	Lsat_1_v5_gn_1_79500.1	T		Lsat_1_v5_g_1_389	711088	712503
Lsa053985.1	Lsat_1_v6_lg_1	117354859	117356328	NA	-	.	Lsat_1_v5_gn_1_79761	Lsat_1_v5_gn_1_79761.1	T		Lsat_1_v5_g_1_389	907551	909020
Lsa021004.1	Lsat_1_v6_lg_1	117181270	117189528	2.2	+	.	Lsat_1_v5_gn_1_79540	Lsat_1_v5_gn_1_79540.1	TNL	RGC16	Lsat_1_v5_g_1_389	733962	745403
Lsa021377.1	Lsat_1_v6_lg_1	117770875	117778842	5.25	+	.	Lsat_1_v5_gn_1_79880	Lsat_1_v5_gn_1_79880.1	Nt	RGC16	Lsat_1_v5_g_1_149	249041	268682
Lsa021385.1	Lsat_1_v6_lg_1	117979073	117983805	14.81	+	.	Lsat_1_v5_gn_1_80040	Lsat_1_v5_gn_1_80040.1	TNL	RGC16	Lsat_1_v5_g_1_149	457665	463394
Lsa021382.1	Lsat_1_v6_lg_1	118023600	118027298	4.1	+	.	Lsat_1_v5_gn_1_80120	Lsat_1_v5_gn_1_80120.1	TNL	RGC16	Lsat_1_v5_g_1_149	502239	505937
Lsa021386.1	Lsat_1_v6_lg_1	118181947	118195090	13.12	+	.	Lsat_1_v5_gn_1_80200	Lsat_1_v5_gn_1_80200.1	TNL	RGC16	Lsat_1_v5_g_1_149	660616	673858
Lsa021383.1	Lsat_1_v6_lg_1	118454770	118459491	8.94	+	.	Lsat_1_v5_gn_1_80280	Lsat_1_v5_gn_1_80280.1	TNL	RGC16	Lsat_1_v5_g_1_149	933409	939499
Lsa021378.1	Lsat_1_v6_lg_1	118518498	118521234	11.25	+	.	Lsat_1_v5_gn_1_80300	Lsat_1_v5_gn_1_80300.1	TNL	RGC16	Lsat_1_v5_g_1_149	995640	1001119			qDMR1.1 (76.6 - 97.1)
Lsa021381.1	Lsat_1_v6_lg_1	118621400	118634667	6.48	+	.	Lsat_1_v5_gn_1_80340	Lsat_1_v5_gn_1_80340.1	TNL	RGC16	Lsat_1_v5_g_1_149	1100136	1113306			LG1: 118,518,498 to ??)
Lsa044148.1	Lsat_1_v6_lg_1	121263745	121267176	27.45	+	.	Lsat_1_v5_gn_1_81560	Lsat_1_v5_gn_1_81560.1	RLK		Lsat_1_v5_g_1_154	7563	11104
Lsa016494.1	Lsat_1_v6_lg_1	125954094	125959528	6	+	.	Lsat_1_v5_gn_1_83140	Lsat_1_v5_gn_1_83140.1	CNL	RGC31	Lsat_1_v5_g_1_951	462292	467615
Lsa016490.1	Lsat_1_v6_lg_1	125964012	125967131	5.5	+	.	Lsat_1_v5_gn_1_83160	Lsat_1_v5_gn_1_83160.1	LRR		Lsat_1_v5_g_1_951	469905	475329							AvrB-HR (79.5 - 89.8)	AvrRpt2-HR (79.5 - 89.8)	AvrRpm1-HR (79.5 - 89.8)
Lsa007737.1	Lsat_1_v6_lg_1	133001083	133004932	14.6	-	.	Lsat_1_v5_gn_1_85921	Lsat_1_v5_gn_1_85921.1	NcL	RGC1	Lsat_1_v5_g_1_1785	138067	141916							LG1: 126,702,366 to ??		LG1: 126,702,366 to ??
Lsa052440.1	Lsat_1_v6_lg_1	133080938	133081441	2	-	.	Lsat_1_v5_gn_1_86041	Lsat_1_v5_gn_1_86041.1	T		Lsat_1_v5_g_1_1785	217922	218425								LG1: 126,702,366 to ??
Lsa007741.1	Lsat_1_v6_lg_1	133137660	133140972	9.38	-	.	Lsat_1_v5_gn_1_86101	Lsat_1_v5_gn_1_86101.1	TN	RGC16	Lsat_1_v5_g_1_1785	274645	277950
Lsa009609.1	Lsat_1_v6_lg_1	133589217	133594082	36.6	-	.	Lsat_1_v5_gn_1_86321	Lsat_1_v5_gn_1_86321.1	NcL	RGC1	Lsat_1_v5_g_1_1893	312428	317293
Lsa032813.1	Lsat_1_v6_lg_1	133971924	133974438	13.75	+	.	Lsat_1_v5_gn_1_86480	Lsat_1_v5_gn_1_86480.1	PkinT		Lsat_1_v5_g_1_2476	299149	301623
Lsa000707.1	Lsat_1_v6_lg_1	136106621	136110083	27.55	-	.	Lsat_1_v5_gn_1_88201	Lsat_1_v5_gn_1_88201.1	RLK		Lsat_1_v5_g_1_3938	23023	26485
Lsa000704.1	Lsat_1_v6_lg_1	136260275	136265188	18.7	+	.	Lsat_1_v5_gn_1_88300	Lsat_1_v5_gn_1_88300.1	NcL	RGC1	Lsat_1_v5_g_1_3938	176677	181590
Lsa003778.1	Lsat_1_v6_lg_1	139547135	139551690	25.7	-	.	Lsat_1_v5_gn_1_90121	Lsat_1_v5_gn_1_90121.1	NcL	RGC1	Lsat_1_v5_g_1_571	62141	66696
Lsa003768.1	Lsat_1_v6_lg_1	139717046	139720540	15.05	+	.	Lsat_1_v5_gn_1_90240	Lsat_1_v5_gn_1_90240.1	NcL	RGC1	Lsat_1_v5_g_1_571	232052	235546
Lsa003775.1	Lsat_1_v6_lg_1	139739549	139743817	21.2	-	.	Lsat_1_v5_gn_1_90261	Lsat_1_v5_gn_1_90261.1	NcL	RGC1	Lsat_1_v5_g_1_571	254555	258823
Lsa031654.1	Lsat_1_v6_lg_1	143381793	143388635	23.2	+	.	Lsat_1_v5_gn_1_91840	Lsat_1_v5_gn_1_91840.1	TNL	RGC16	Lsat_1_v5_g_1_99	303631	312864
Lsa031661.1	Lsat_1_v6_lg_1	143409919	143422243	11.01	+	.	Lsat_1_v5_gn_1_91860	Lsat_1_v5_gn_1_91860.1	TNL	RGC16	Lsat_1_v5_g_1_99	331734	344729
Lsa031645.1	Lsat_1_v6_lg_1	143462394	143469167	16.17	+	.	Lsat_1_v5_gn_1_91880	Lsat_1_v5_gn_1_91880.1	TNL	RGC16	Lsat_1_v5_g_1_99	384232	392403
Lsa052836.1	Lsat_1_v6_lg_1	143490911	143493339	NA	+	.	Lsat_1_v5_gn_1_91920	Lsat_1_v5_gn_1_91920.1	Nt	RGC16	Lsat_1_v5_g_1_99	412749	415177
Lsa031669.1	Lsat_1_v6_lg_1	143497996	143503690	3.95	+	.	Lsat_1_v5_gn_1_91940	Lsat_1_v5_gn_1_91940.1	TNL	RGC16	Lsat_1_v5_g_1_99	421241	427946
Lsa031668.1	Lsat_1_v6_lg_1	143572348	143577657	7.18	+	.	Lsat_1_v5_gn_1_92080	Lsat_1_v5_gn_1_92080.1	TNL	RGC16	Lsat_1_v5_g_1_99	494186	502467
Lsa031670.1	Lsat_1_v6_lg_1	143588627	143589205	3.05	+	.	Lsat_1_v5_gn_1_92100	Lsat_1_v5_gn_1_92100.1	T		Lsat_1_v5_g_1_99	510376	523055										Dm10 (90.4 - 113)
Lsa031651.1	Lsat_1_v6_lg_1	143658425	143663358	7.52	+	.	Lsat_1_v5_gn_1_92120	Lsat_1_v5_gn_1_92120.1	TNL	RGC16	Lsat_1_v5_g_1_99	580263	587964
Lsa052834.1	Lsat_1_v6_lg_1	144306595	144308001	2.5	+	.	Lsat_1_v5_gn_1_92680	Lsat_1_v5_gn_1_92680.1	LRR		Lsat_1_v5_g_1_99	1228433	1229839
Lsa009089.1	Lsat_1_v6_lg_1	144630428	144633099	7.75	+	.	Lsat_1_v5_gn_1_92860	Lsat_1_v5_gn_1_92860.1	TNL	RGC14	Lsat_1_v5_g_1_4087	105247	120137
Lsa094583.1	Lsat_1_v6_lg_1	146691540	146692139	1.85	+	.	Lsat_1_v5_gn_1_93520	Lsat_1_v5_gn_1_93520.1	T		Lsat_1_v5_g_1_3438	134496	135095
Lsa006902.2	Lsat_1_v6_lg_1	146694189	146696035	13.02	+	.	Lsat_1_v5_gn_1_93540	Lsat_1_v5_gn_1_93540.1	LRR		Lsat_1_v5_g_1_3438	135152	140383
Lsa094577.1	Lsat_1_v6_lg_1	146735251	146743982	19.82	+	.	Lsat_1_v5_gn_1_93600	Lsat_1_v5_gn_1_93600.1	TNL	RGC16	Lsat_1_v5_g_1_3438	178207	186938
Lsa094578.1	Lsat_1_v6_lg_1	146780683	146781090	2	+	.	Lsat_1_v5_gn_1_93640	Lsat_1_v5_gn_1_93640.1	T		Lsat_1_v5_g_1_3438	223639	224046
Lsa004567.1	Lsat_1_v6_lg_1	146963649	146971997	29.68	-	.	Lsat_1_v5_gn_1_93741	Lsat_1_v5_gn_1_93741.1	TNL	RGC16	Lsat_1_v5_g_1_3398	89692	97537
Lsa004568.1	Lsat_1_v6_lg_1	147052343	147059937	25.43	+	.	Lsat_1_v5_gn_1_93820	Lsat_1_v5_gn_1_93820.1	TNL	RGC16	Lsat_1_v5_g_1_3398	178892	187785
Lsa052289.2	Lsat_1_v6_lg_1	147142810	147144737	NA	-	.	Lsat_1_v5_gn_1_93901	Lsat_1_v5_gn_1_93901.2	T		Lsat_1_v5_g_1_695	41675	43602
Lsa028627.1	Lsat_1_v6_lg_1	147151376	147157081	6.66	-	.	Lsat_1_v5_gn_1_93941	Lsat_1_v5_gn_1_93941.1	TNL	RGC16	Lsat_1_v5_g_1_695	50241	55946
Lsa028619.1	Lsat_1_v6_lg_1	147200985	147205625	7.41	-	.	Lsat_1_v5_gn_1_94001	Lsat_1_v5_gn_1_94001.1	TNL	RGC16	Lsat_1_v5_g_1_695	99406	104502
Lsa028629.1	Lsat_1_v6_lg_1	147284249	147289127	16.74	-	.	Lsat_1_v5_gn_1_94101	Lsat_1_v5_gn_1_94101.1	TNL	RGC16	Lsat_1_v5_g_1_695	181185	186923
Lsa028618.3	Lsat_1_v6_lg_1	147304805	147330621	6.76	-	.	Lsat_1_v5_gn_1_94121	Lsat_1_v5_gn_1_94121.1	TNL	RGC16	Lsat_1_v5_g_1_695	203475	230762
Lsa028635.1	Lsat_1_v6_lg_1	147388794	147389435	5.5	-	.	Lsat_1_v5_gn_1_94261	Lsat_1_v5_gn_1_94261.1	T		Lsat_1_v5_g_1_695	286541	288300
Lsa028631.1	Lsat_1_v6_lg_1	147428039	147430917	4.28	-	.	Lsat_1_v5_gn_1_94401	Lsat_1_v5_gn_1_94401.1	TN	RGC16	Lsat_1_v5_g_1_695	326272	329782
Lsa028617.2	Lsat_1_v6_lg_1	147454373	147508230	NA	-	.	Lsat_1_v5_gn_1_94441	Lsat_1_v5_gn_1_94441.1	TNL	RGC16	Lsat_1_v5_g_1_695	353238	407095
Lsa028639.1	Lsat_1_v6_lg_1	147513445	147519179	1.91	-	.	Lsat_1_v5_gn_1_94481	Lsat_1_v5_gn_1_94481.1	TNL	RGC16	Lsat_1_v5_g_1_695	412152	418044
Lsa028646.1	Lsat_1_v6_lg_1	147642939	147643645	NA	-	.	Lsat_1_v5_gn_1_94521	Lsat_1_v5_gn_1_94521.3	T		Lsat_1_v5_g_1_695	541804	542510
Lsa028623.1	Lsat_1_v6_lg_1	147780568	147781146	4.35	-	.	Lsat_1_v5_gn_1_94641	Lsat_1_v5_gn_1_94641.1	T		Lsat_1_v5_g_1_695	673958	680011
Lsa029696.1	Lsat_1_v6_lg_1	148299838	148307755	6.23	+	.	Lsat_1_v5_gn_1_94960	Lsat_1_v5_gn_1_94960.1	TNL	RGC16	Lsat_1_v5_g_1_193	455584	463501
Lsa029689.1	Lsat_1_v6_lg_1	148404569	148410468	18.69	+	.	Lsat_1_v5_gn_1_95000	Lsat_1_v5_gn_1_95000.1	TNL	RGC16	Lsat_1_v5_g_1_193	555948	566214
Lsa029686.1	Lsat_1_v6_lg_1	148469084	148477465	18.07	+	.	Lsat_1_v5_gn_1_95060	Lsat_1_v5_gn_1_95060.1	TNL	RGC16	Lsat_1_v5_g_1_193	624830	633301
Lsa030658.1	Lsat_1_v6_lg_1	152934290	152941199	17.83	+	.	Lsat_1_v5_gn_1_96600	Lsat_1_v5_gn_1_96600.1	RLK		Lsat_1_v5_g_1_926	383453	395183
Lsa021227.1	Lsat_1_v6_lg_1	155201827	155203573	8.5	-	.	Lsat_1_v5_gn_1_97221	Lsat_1_v5_gn_1_97221.1	LRR		Lsat_1_v5_g_1_2339	233042	234607
Lsa021228.1	Lsat_1_v6_lg_1	155203648	155205093	16	-	.	Lsat_1_v5_gn_1_97241	Lsat_1_v5_gn_1_97241.1	Nc	RGC1	Lsat_1_v5_g_1_2339	234616	236061
Lsa025428.1	Lsat_1_v6_lg_1	156991123	156996651	17.55	+	.	Lsat_1_v5_gn_1_98040	Lsat_1_v5_gn_1_98040.1	NcL	RGC1	Lsat_1_v5_g_1_1906	26081	31319
Lsa025430.1	Lsat_1_v6_lg_1	157058037	157061263	8.5	+	.	Lsat_1_v5_gn_1_98100	Lsat_1_v5_gn_1_98100.1	CNL	RGC1	Lsat_1_v5_g_1_1906	92995	96221
Lsa025438.1	Lsat_1_v6_lg_1	157220056	157223878	14.5	-	.	Lsat_1_v5_gn_1_98241	Lsat_1_v5_gn_1_98241.1	NcL	RGC1	Lsat_1_v5_g_1_1906	255014	258836											Tu (98.9 - 113)	Mo2 (98.9 - 113)
Lsa053434.1	Lsat_1_v6_lg_1	157233505	157237059	20.05	-	.	Lsat_1_v5_gn_1_98261	Lsat_1_v5_gn_1_98261.1	NcL	RGC1	Lsat_1_v5_g_1_1906	260239	272017											LG1: 159422177 to ??	LG1: 159422177 to ??
Lsa025433.1	Lsat_1_v6_lg_1	157271691	157272491	5.5	-	.	Lsat_1_v5_gn_1_98321	Lsat_1_v5_gn_1_98321.1	Nc	RGC1	Lsat_1_v5_g_1_1906	304949	307449
Lsa025432.1	Lsat_1_v6_lg_1	157300460	157305466	17	-	.	Lsat_1_v5_gn_1_98341	Lsat_1_v5_gn_1_98341.1	CNL	RGC1	Lsat_1_v5_g_1_1906	336690	340424
Lsa021696.1	Lsat_1_v6_lg_1	159375579	159380136	22.4	-	.	Lsat_1_v5_gn_1_98921	Lsat_1_v5_gn_1_98921.1	TNL	RGC16	Lsat_1_v5_g_1_1612	314792	319699
Lsa021698.1	Lsat_1_v6_lg_1	159422177	159429136	20.01	-	.	Lsat_1_v5_gn_1_98941	Lsat_1_v5_gn_1_98941.1	TNL	RGC16	Lsat_1_v5_g_1_1612	361583	368571					plr (97.7 - 99.4)	Dm5/8 (98.9)
Lsa039410.2	Lsat_1_v6_lg_1	159631329	159647087	15.48	+	.	Lsat_1_v5_gn_1_99060	Lsat_1_v5_gn_1_99060.1	TNL	RGC16	Lsat_1_v5_g_1_337	123407	140900					LG1: 159422177 to ??	LG1: 159422177 to ??
Lsa039409.1	Lsat_1_v6_lg_1	159671618	159674832	4.54	+	.	Lsat_1_v5_gn_1_99140	Lsat_1_v5_gn_1_99140.1	T		Lsat_1_v5_g_1_337	164722	169188
Lsa039421.1	Lsat_1_v6_lg_1	159697332	159702431	34.55	+	.	Lsat_1_v5_gn_1_99180	Lsat_1_v5_gn_1_99180.1	CNL	RGC1	Lsat_1_v5_g_1_337	190436	195535
Lsa039417.1	Lsat_1_v6_lg_1	159728081	159730039	11.55	+	.	Lsat_1_v5_gn_1_99240	Lsat_1_v5_gn_1_99240.1	LRR		Lsat_1_v5_g_1_337	219913	224445
Lsa039418.1	Lsat_1_v6_lg_1	159948801	159956602	12.44	+	.	Lsat_1_v5_gn_1_99400	Lsat_1_v5_gn_1_99400.1	TNL	RGC16	Lsat_1_v5_g_1_337	441707	449706
Lsa052254.1	Lsat_1_v6_lg_1	162627075	162628317	NA	+	.	Lsat_1_v5_gn_1_100640	Lsat_1_v5_gn_1_100640.1	Nt	RGC16	Lsat_1_v5_g_1_537	357594	358836
Lsa007053.1	Lsat_1_v6_lg_1	162687733	162694125	13	+	.	Lsat_1_v5_gn_1_100660	Lsat_1_v5_gn_1_100660.1	TNL	RGC16	Lsat_1_v5_g_1_537	418252	429648
Lsa007054.1	Lsat_1_v6_lg_1	162984256	162984958	3.5	-	.	Lsat_1_v5_gn_1_100881	Lsat_1_v5_gn_1_100881.1	LRR		Lsat_1_v5_g_1_537	714775	715477
Lsa002246.1	Lsat_1_v6_lg_1	164512519	164517548	38.55	-	.	Lsat_1_v5_gn_1_101001	Lsat_1_v5_gn_1_101001.1	NcL	RGC1	Lsat_1_v5_g_1_15	55323	60185
Lsa002236.1	Lsat_1_v6_lg_1	164535600	164540376	8.69	-	.	Lsat_1_v5_gn_1_101021	Lsat_1_v5_gn_1_101021.1	TNL	RGC16	Lsat_1_v5_g_1_15	76947	84273
Lsa002262.1	Lsat_1_v6_lg_1	164557517	164558520	4	-	.	Lsat_1_v5_gn_1_101041	Lsat_1_v5_gn_1_101041.1	Nt	RGC16	Lsat_1_v5_g_1_15	96731	101157
Lsa085311.1	Lsat_1_v6_lg_1	164558936	164560262	NA	-	.	Lsat_1_v5_gn_1_101061	Lsat_1_v5_gn_1_101061.1	T		Lsat_1_v5_g_1_15	101573	102899
Lsa002238.1	Lsat_1_v6_lg_1	164635801	164640692	3.85	-	.	Lsat_1_v5_gn_1_101141	Lsat_1_v5_gn_1_101141.1	TNL	RGC16	Lsat_1_v5_g_1_15	178438	183329
Lsa002268.1	Lsat_1_v6_lg_1	164731763	164736027	5.55	-	.	Lsat_1_v5_gn_1_101181	Lsat_1_v5_gn_1_101181.1	TNL	RGC16	Lsat_1_v5_g_1_15	272894	278492
Lsa002242.1	Lsat_1_v6_lg_1	164789187	164793139	18.83	-	.	Lsat_1_v5_gn_1_101201	Lsat_1_v5_gn_1_101201.1	RLK		Lsat_1_v5_g_1_15	331824	335776
Lsa002256.1	Lsat_1_v6_lg_1	164832785	164837459	3.4	-	.	Lsat_1_v5_gn_1_101221	Lsat_1_v5_gn_1_101221.1	TNL	RGC16	Lsat_1_v5_g_1_15	375546	380231
Lsa002257.1	Lsat_1_v6_lg_1	165174304	165176206	2.67	-	.	Lsat_1_v5_gn_1_101521	Lsat_1_v5_gn_1_101521.1	LRR		Lsat_1_v5_g_1_15	716506	720612
Lsa002241.1	Lsat_1_v6_lg_1	165182607	165183143	4.5	-	.	Lsat_1_v5_gn_1_101541	Lsat_1_v5_gn_1_101541.1	T		Lsat_1_v5_g_1_15	723370	725780
Lsa002269.4	Lsat_1_v6_lg_1	165211714	165215310	11.05	-	.	Lsat_1_v5_gn_1_101561	Lsat_1_v5_gn_1_101561.1	TNL	RGC16	Lsat_1_v5_g_1_15	753551	759845
Lsa002255.1	Lsat_1_v6_lg_1	165356524	165361942	16.49	+	.	Lsat_1_v5_gn_1_101600	Lsat_1_v5_gn_1_101600.1	TNL	RGC16	Lsat_1_v5_g_1_15	899161	904846
Lsa002239.1	Lsat_1_v6_lg_1	165586704	165594693	5.8	-	.	Lsat_1_v5_gn_1_101761	Lsat_1_v5_gn_1_101761.1	TNL	RGC16	Lsat_1_v5_g_1_15	1129341	1137330
Lsa002253.1	Lsat_1_v6_lg_1	165644520	165647284	18.88	-	.	Lsat_1_v5_gn_1_101841	Lsat_1_v5_gn_1_101841.1	RLK		Lsat_1_v5_g_1_15	1187010	1189966
Lsa002237.1	Lsat_1_v6_lg_1	165722169	165727281	2.83	-	.	Lsat_1_v5_gn_1_101861	Lsat_1_v5_gn_1_101861.1	T		Lsat_1_v5_g_1_15	1263943	1275301
Lsa002249.1	Lsat_1_v6_lg_1	165846212	165863465	4.28	+	.	Lsat_1_v5_gn_1_101920	Lsat_1_v5_gn_1_101920.1	TNL	RGC16	Lsat_1_v5_g_1_15	1388849	1406102
Lsa002271.1	Lsat_1_v6_lg_1	165890928	165895494	7.99	+	.	Lsat_1_v5_gn_1_101960	Lsat_1_v5_gn_1_101960.1	TNL	RGC16	Lsat_1_v5_g_1_15	1433565	1438614
Lsa002235.1	Lsat_1_v6_lg_1	165914490	165921971	10.19	+	.	Lsat_1_v5_gn_1_102000	Lsat_1_v5_gn_1_102000.1	TNL	RGC16	Lsat_1_v5_g_1_15	1457127	1465041
Lsa002259.1	Lsat_1_v6_lg_1	165947620	165953954	9.8	-	.	Lsat_1_v5_gn_1_102041	Lsat_1_v5_gn_1_102041.1	TNL	RGC16	Lsat_1_v5_g_1_15	1487956	1496591
Lsa002260.1	Lsat_1_v6_lg_1	166088491	166094615	8.78	+	.	Lsat_1_v5_gn_1_102120	Lsat_1_v5_gn_1_102120.1	TNL	RGC16	Lsat_1_v5_g_1_15	1632171	1636975
Lsa002250.1	Lsat_1_v6_lg_1	166149832	166157231	12.22	+	.	Lsat_1_v5_gn_1_102140	Lsat_1_v5_gn_1_102140.1	TNL	RGC16	Lsat_1_v5_g_1_15	1691935	1699868
Lsa002254.1	Lsat_1_v6_lg_1	166297683	166304664	16.4	+	.	Lsat_1_v5_gn_1_102180	Lsat_1_v5_gn_1_102180.1	TNL	RGC16	Lsat_1_v5_g_1_15	1840320	1847301
Lsa002263.1	Lsat_1_v6_lg_1	166343960	166347359	9.36	+	.	Lsat_1_v5_gn_1_102200	Lsat_1_v5_gn_1_102200.1	TNL	RGC16	Lsat_1_v5_g_1_15	1886597	1889903
Lsa002245.1	Lsat_1_v6_lg_1	166407044	166411695	6	+	.	Lsat_1_v5_gn_1_102280	Lsat_1_v5_gn_1_102280.1	TNL	RGC16	Lsat_1_v5_g_1_15	1949568	1960873
Lsa001381.1	Lsat_1_v6_lg_1	168024577	168027798	5.5	+	.	Lsat_1_v5_gn_1_102980	Lsat_1_v5_gn_1_102980.1	LRR		Lsat_1_v5_g_1_4178	61856	64999
Lsa001382.1	Lsat_1_v6_lg_1	168127634	168130774	7.5	+	.	Lsat_1_v5_gn_1_103040	Lsat_1_v5_gn_1_103040.1	RLP		Lsat_1_v5_g_1_4178	164913	168053
Lsa018117.1	Lsat_1_v6_lg_1	173808157	173808782	4.75	+	.	Lsat_1_v5_gn_1_105160	Lsat_1_v5_gn_1_105160.1	Nc	RGC6	Lsat_1_v5_g_1_3381	59877	63182
Lsa034428.1	Lsat_1_v6_lg_1	174075892	174081594	29.19	-	.	Lsat_1_v5_gn_1_105241	Lsat_1_v5_gn_1_105241.1	TNL	RGC16	Lsat_1_v5_g_1_4005	55686	62462													end of MRC1
Lsa034879.1	Lsat_1_v6_lg_1	184200406	184202200	10.15	-	.	Lsat_1_v5_gn_1_108121	Lsat_1_v5_gn_1_108121.1	RLP		Lsat_1_v5_g_1_1923	124769	128469
Lsa003300.1	Lsat_1_v6_lg_1	187436121	187437546	16.3	+	.	Lsat_1_v5_gn_1_109200	Lsat_1_v5_gn_1_109200.1	RLP		Lsat_1_v5_g_1_1569	333660	335085
Lsa017144.3	Lsat_1_v6_lg_1	198322563	198333391	24.49	-	.	Lsat_1_v5_gn_1_112541	Lsat_1_v5_gn_1_112541.1	RLK		Lsat_1_v5_g_1_528	241998	253307
Lsa004809.1	Lsat_1_v6_lg_1	208890737	208893980	11.42	-	.	Lsat_1_v5_gn_1_116221	Lsat_1_v5_gn_1_116221.1	LRR		Lsat_1_v5_g_1_950	225619	229049						qFUS1.2 (74 - 75.8)
Lsa006827.1	Lsat_1_v6_lg_1	229596593	229597705	3.05	-	.	Lsat_1_v5_gn_1_123181	Lsat_1_v5_gn_1_123181.1	LRR		Lsat_1_v5_g_1_4559	37480	38592						LG1: 221968388 - 225292669
Lsa006826.1	Lsat_1_v6_lg_1	229599021	229609368	NA	-	.	Lsat_1_v5_gn_1_123201	Lsat_1_v5_gn_1_123201.1	CN	RGC42	Lsat_1_v5_g_1_4559	39908	50255
Lsa039161.1	Lsat_1_v6_lg_1	232648646	232652853	14.25	+	.	Lsat_1_v5_gn_1_124100	Lsat_1_v5_gn_1_124100.1	CNL	RGC42	Lsat_1_v5_g_1_1233	31367	41762
Lsa004105.1	Lsat_1_v6_lg_1	233199548	233208268	11.75	+	.	Lsat_1_v5_gn_1_124260	Lsat_1_v5_gn_1_124260.1	LRR		Lsat_1_v5_g_1_1265	45000	53720
Lsa001258.1	Lsat_1_v6_lg_1	236180125	236189623	11.12	-	.	Lsat_1_v5_gn_1_125481	Lsat_1_v5_gn_1_125481.1	RLK		Lsat_1_v5_g_1_3598	59724	71507
Lsa010713.1	Lsat_1_v6_lg_1	239665337	239669509	96.13	+	.	Lsat_1_v5_gn_1_126900	Lsat_1_v5_gn_1_126900.1	LRR		Lsat_1_v5_g_1_1369	477207	481428
Lsa043285.1	Lsat_1_v6_lg_2	118902	129843	6	-	.	Lsat_1_v5_gn_2_241	Lsat_1_v5_gn_2_241.1	NcL	RGC41	Lsat_1_v5_g_2_3826	117902	129689
Lsa043281.2	Lsat_1_v6_lg_2	138017	149005	5.94	-	.	Lsat_1_v5_gn_2_261	Lsat_1_v5_gn_2_261.1	NcL	RGC41	Lsat_1_v5_g_2_3826	136683	148794			Dm Cluster (0 - 10.5)	Ra (0 - 10.5)
Lsa043284.1	Lsat_1_v6_lg_2	185634	196404	8.84	-	.	Lsat_1_v5_gn_2_281	Lsat_1_v5_gn_2_281.1	NcL	RGC41	Lsat_1_v5_g_2_3826	183753	195425			Dm2, Dm6,
Lsa027405.1	Lsat_1_v6_lg_2	663844	674562	19.32	+	.	Lsat_1_v5_gn_2_340	Lsat_1_v5_gn_2_340.1	NcL	RGC41	Lsat_1_v5_g_2_7497	7425	20592			Dm14, Dm15, Dm16, Dm18	LG2: end of chr2-12,905,799
Lsa009744.1	Lsat_1_v6_lg_2	1462515	1467229	12.26	+	.	Lsat_1_v5_gn_2_880	Lsat_1_v5_gn_2_880.1	NcL	RGC41	Lsat_1_v5_g_2_2168	160750	165464			LG2: end of chr2-12,905,799
Lsa009750.1	Lsat_1_v6_lg_2	1524773	1538248	14.98	+	.	Lsat_1_v5_gn_2_940	Lsat_1_v5_gn_2_940.1	Nc	RGC41	Lsat_1_v5_g_2_2168	223008	239417
Lsa009746.1	Lsat_1_v6_lg_2	1632188	1644922	17.61	+	.	Lsat_1_v5_gn_2_1100	Lsat_1_v5_gn_2_1100.1	LRR		Lsat_1_v5_g_2_2168	330423	343157
Lsa007771.1	Lsat_1_v6_lg_2	1694892	1700729	4.75	+	.	Lsat_1_v5_gn_2_1200	Lsat_1_v5_gn_2_1200.1	NcL	RGC2	Lsat_1_v5_g_2_4237	34853	42538
Lsa057375.1	Lsat_1_v6_lg_2	1705156	1708712	2.9	+	.	Lsat_1_v5_gn_2_1220	Lsat_1_v5_gn_2_1220.1	Nc	RGC2	Lsat_1_v5_g_2_4237	45117	51116
Lsa007770.1	Lsat_1_v6_lg_2	1762562	1768521	9.62	+	.	Lsat_1_v5_gn_2_1280	Lsat_1_v5_gn_2_1280.1	NcL	RGC2	Lsat_1_v5_g_2_4237	102523	109141													mrc2 begins
Lsa057153.1	Lsat_1_v6_lg_2	2845735	2847123	4.33	-	.	Lsat_1_v5_gn_2_1701	Lsat_1_v5_gn_2_1701.1	LRR		Lsat_1_v5_g_2_1228	118167	119555
Lsa000005.1	Lsat_1_v6_lg_2	2887053	2901807	14.16	-	.	Lsat_1_v5_gn_2_1721	Lsat_1_v5_gn_2_1721.1	NcL	RGC41	Lsat_1_v5_g_2_1228	158286	170778
Lsa040675.2	Lsat_1_v6_lg_2	5049783	5052615	17.16	+	.	Lsat_1_v5_gn_2_2680	Lsat_1_v5_gn_2_2680.1	LRR		Lsat_1_v5_g_2_2235	131863	135163
Lsa023047.1	Lsat_1_v6_lg_2	8854313	8866312	17.74	-	.	Lsat_1_v5_gn_2_3981	Lsat_1_v5_gn_2_3981.1	NcL	RGC2	Lsat_1_v5_g_2_1336	25575	37574
Lsa035244.1	Lsat_1_v6_lg_2	9349060	9361264	14.15	-	.	Lsat_1_v5_gn_2_4161	Lsat_1_v5_gn_2_4161.1	NcL	RGC2	Lsat_1_v5_g_2_673262	5736	18490
Lsa035236.1	Lsat_1_v6_lg_2	9488928	9490913	6.05	-	.	Lsat_1_v5_gn_2_4281	Lsat_1_v5_gn_2_4281.1	NcL	RGC2	Lsat_1_v5_g_2_673262	146138	148123		qDM2.1						Xar1
Lsa035245.1	Lsat_1_v6_lg_2	9512784	9518511	2.76	-	.	Lsat_1_v5_gn_2_4301	Lsat_1_v5_gn_2_4301.1	Nc	RGC2	Lsat_1_v5_g_2_673262	169994	175721								LG2: 9,562,621 - 10,802,724
Lsa036584.1	Lsat_1_v6_lg_2	9562621	9574194	6.85	-	.	Lsat_1_v5_gn_2_4341	Lsat_1_v5_gn_2_4341.1	NcL	RGC2	Lsat_1_v5_g_2_7212	4105	15506		qDM2.1
Lsa011416.1	Lsat_1_v6_lg_2	10416265	10418967	15.5	+	.	Lsat_1_v5_gn_2_4600	Lsat_1_v5_gn_2_4600.1	NcL	RGC2	Lsat_1_v5_g_2_1651	286638	295674
Lsa037892.1	Lsat_1_v6_lg_2	10659533	10667517	9.66	+	.	Lsat_1_v5_gn_2_4720	Lsat_1_v5_gn_2_4720.1	NcL	RGC2	Lsat_1_v5_g_2_1925	90788	99293					Dm3 (5.78)
Lsa037891.1	Lsat_1_v6_lg_2	10779709	10802724	23.39	+	.	Lsat_1_v5_gn_2_4860	Lsat_1_v5_gn_2_4860.1	NcL	RGC2	Lsat_1_v5_g_2_1925	210964	233979
Lsa037896.1	Lsat_1_v6_lg_2	10889842	10908358	17.28	+	.	Lsat_1_v5_gn_2_4900	Lsat_1_v5_gn_2_4900.1	NcL	RGC2	Lsat_1_v5_g_2_1925	321047	339613
Lsa018985.1	Lsat_1_v6_lg_2	10971301	10972883	12.9	+	.	Lsat_1_v5_gn_2_4940	Lsat_1_v5_gn_2_4940.1	TN	RGC35	Lsat_1_v5_g_2_6267	12189	13771
Lsa018981.1	Lsat_1_v6_lg_2	10980723	10982891	5.88	-	.	Lsat_1_v5_gn_2_4981	Lsat_1_v5_gn_2_4981.1	NtL	RGC12	Lsat_1_v5_g_2_6267	21626	23779
Lsa058305.1	Lsat_1_v6_lg_2	10982938	10983168	5.5	-	.	Lsat_1_v5_gn_2_5001	Lsat_1_v5_gn_2_5001.1	T		Lsat_1_v5_g_2_6267	23826	24056
Lsa024286.1	Lsat_1_v6_lg_2	12848249	12854241	7.35	-	.	Lsat_1_v5_gn_2_5621	Lsat_1_v5_gn_2_5621.1	NcL	RGC2	Lsat_1_v5_g_2_324	290359	296678
Lsa024283.2	Lsat_1_v6_lg_2	12879783	12904353	9.21	-	.	Lsat_1_v5_gn_2_5761	Lsat_1_v5_gn_2_5761.1	CNL	RGC2	Lsat_1_v5_g_2_324	321257	348236						ANT1 (18.4 - 29.5)	Dm1 (11.9 - 23.5)
Lsa029391.1	Lsat_1_v6_lg_2	16294776	16295501	5.75	+	.	Lsat_1_v5_gn_2_7260	Lsat_1_v5_gn_2_7260.1	Nc	RGC18	Lsat_1_v5_g_2_3029	154174	154899						LG2: 12,878,820-46,676,188	LG2: 12,878,820-46,676,188
Lsa029393.1	Lsat_1_v6_lg_2	16295854	16296294	4.3	+	.	Lsat_1_v5_gn_2_7280	Lsat_1_v5_gn_2_7280.1	Nc	RGC18	Lsat_1_v5_g_2_3029	155252	155692
Lsa018892.1	Lsat_1_v6_lg_2	16534212	16536932	7	-	.	Lsat_1_v5_gn_2_7461	Lsat_1_v5_gn_2_7461.1	Nc	RGC2	Lsat_1_v5_g_2_4378	133332	137195													end of Dm3 region
Lsa007916.1	Lsat_1_v6_lg_2	22775342	22788458	9.86	+	.	Lsat_1_v5_gn_2_9780	Lsat_1_v5_gn_2_9780.1	NcL	RGC41	Lsat_1_v5_g_2_89	1462176	1475292
Lsa004353.1	Lsat_1_v6_lg_2	25091538	25093796	15.97	-	.	Lsat_1_v5_gn_2_11081	Lsat_1_v5_gn_2_11081.1	RLK		Lsat_1_v5_g_2_1573	440827	443589
Lsa029824.1	Lsat_1_v6_lg_2	25190880	25199174	15.86	+	.	Lsat_1_v5_gn_2_11200	Lsat_1_v5_gn_2_11200.1	NcL	RGC2	Lsat_1_v5_g_2_1982	85796	94760
Lsa021338.1	Lsat_1_v6_lg_2	26294879	26299721	7.89	-	.	Lsat_1_v5_gn_2_11741	Lsat_1_v5_gn_2_11741.1	TNL	RGC8	Lsat_1_v5_g_2_5014	84746	89357
Lsa019091.1	Lsat_1_v6_lg_2	28452359	28456875	21.93	+	.	Lsat_1_v5_gn_2_12620	Lsat_1_v5_gn_2_12620.1	RLK		Lsat_1_v5_g_2_272	605079	610212
Lsa023893.1	Lsat_1_v6_lg_2	29320440	29325078	2.92	-	.	Lsat_1_v5_gn_2_13121	Lsat_1_v5_gn_2_13121.1	TNL	RGC8	Lsat_1_v5_g_2_1366	152630	158166
Lsa023894.1	Lsat_1_v6_lg_2	29397045	29401595	4.62	-	.	Lsat_1_v5_gn_2_13161	Lsat_1_v5_gn_2_13161.1	TNL	RGC8	Lsat_1_v5_g_2_1366	230133	234632
Lsa023895.1	Lsat_1_v6_lg_2	29520871	29521725	3.25	-	.	Lsat_1_v5_gn_2_13261	Lsat_1_v5_gn_2_13261.1	Nt	RGC8	Lsat_1_v5_g_2_1366	353959	354940
Lsa023892.1	Lsat_1_v6_lg_2	29521986	29522360	7	-	.	Lsat_1_v5_gn_2_13281	Lsat_1_v5_gn_2_13281.1	T		Lsat_1_v5_g_2_1366	354969	355448
Lsa010686.1	Lsat_1_v6_lg_2	31469311	31472581	18.5	-	.	Lsat_1_v5_gn_2_13981	Lsat_1_v5_gn_2_13981.1	NcL	RGC18	Lsat_1_v5_g_2_3600	162930	166193
Lsa019056.1	Lsat_1_v6_lg_2	31751422	31757737	20.5	-	.	Lsat_1_v5_gn_2_14061	Lsat_1_v5_gn_2_14061.1	NcL	RGC18	Lsat_1_v5_g_2_806	232650	238965
Lsa057100.1	Lsat_1_v6_lg_2	32095863	32097723	1.6	-	.	Lsat_1_v5_gn_2_14321	Lsat_1_v5_gn_2_14321.1	TN	RGC8	Lsat_1_v5_g_2_806	577091	578951
Lsa019053.1	Lsat_1_v6_lg_2	32105364	32112706	13.77	+	.	Lsat_1_v5_gn_2_14340	Lsat_1_v5_gn_2_14340.1	TNL	RGC8	Lsat_1_v5_g_2_806	586658	597573
Lsa019055.1	Lsat_1_v6_lg_2	32203876	32204989	4.25	+	.	Lsat_1_v5_gn_2_14460	Lsat_1_v5_gn_2_14460.1	T		Lsat_1_v5_g_2_806	685104	687204
Lsa030910.1	Lsat_1_v6_lg_2	32526848	32530778	10.5	-	.	Lsat_1_v5_gn_2_14581	Lsat_1_v5_gn_2_14581.1	TNL	RGC8	Lsat_1_v5_g_2_2205	319453	323715
Lsa022413.1	Lsat_1_v6_lg_2	33644490	33654366	16.66	+	.	Lsat_1_v5_gn_2_14940	Lsat_1_v5_gn_2_14940.1	LRR		Lsat_1_v5_g_2_3673	22330	32121
Lsa002443.1	Lsat_1_v6_lg_2	34315187	34318530	31.55	-	.	Lsat_1_v5_gn_2_15281	Lsat_1_v5_gn_2_15281.1	CNL	RGC18	Lsat_1_v5_g_2_1254	326910	330253
Lsa009652.1	Lsat_1_v6_lg_2	37035051	37039185	9.88	-	.	Lsat_1_v5_gn_2_15901	Lsat_1_v5_gn_2_15901.1	TNL	RGC12	Lsat_1_v5_g_2_2325	125209	129343
Lsa009644.1	Lsat_1_v6_lg_2	37085339	37088945	14.42	-	.	Lsat_1_v5_gn_2_15941	Lsat_1_v5_gn_2_15941.1	TNL	RGC12	Lsat_1_v5_g_2_2325	172706	179516
Lsa009646.1	Lsat_1_v6_lg_2	37163930	37167803	7	-	.	Lsat_1_v5_gn_2_15981	Lsat_1_v5_gn_2_15981.1	TNL	RGC12	Lsat_1_v5_g_2_2325	253439	258164
Lsa038992.1	Lsat_1_v6_lg_2	40055304	40057085	19.55	-	.	Lsat_1_v5_gn_2_17301	Lsat_1_v5_gn_2_17301.1	TNL	RGC12	Lsat_1_v5_g_2_1277	511949	516127
Lsa035464.1	Lsat_1_v6_lg_2	45836366	45837346	1.33	-	.	Lsat_1_v5_gn_2_19101	Lsat_1_v5_gn_2_19101.1	LRR		Lsat_1_v5_g_2_2061	247042	255483
Lsa004002.1	Lsat_1_v6_lg_2	58387737	58406499	12.58	+	.	Lsat_1_v5_gn_2_23360	Lsat_1_v5_gn_2_23360.1	NcL	RGC2	Lsat_1_v5_g_2_1550	51328	70270
Lsa087075.1	Lsat_1_v6_lg_2	59068371	59070095	NA	+	.	Lsat_1_v5_gn_2_23740	Lsat_1_v5_gn_2_23740.1	LRR		Lsat_1_v5_g_2_2226	272179	273903
Lsa003131.1	Lsat_1_v6_lg_2	59084717	59093712	7.12	-	.	Lsat_1_v5_gn_2_23801	Lsat_1_v5_gn_2_23801.1	NcL	RGC41	Lsat_1_v5_g_2_2226	288234	297537
Lsa025473.1	Lsat_1_v6_lg_2	62994837	62997074	7.5	-	.	Lsat_1_v5_gn_2_25361	Lsat_1_v5_gn_2_25361.1	Nt	RGC12	Lsat_1_v5_g_2_1600	375079	377316
Lsa012898.1	Lsat_1_v6_lg_2	68103663	68107474	11.55	+	.	Lsat_1_v5_gn_2_26880	Lsat_1_v5_gn_2_26880.1	NcL	RGC18	Lsat_1_v5_g_2_2849	23767	27316
Lsa012894.1	Lsat_1_v6_lg_2	68202954	68206173	11.7	+	.	Lsat_1_v5_gn_2_26920	Lsat_1_v5_gn_2_26920.1	CNL	RGC18	Lsat_1_v5_g_2_2849	123058	125913
Lsa012892.1	Lsat_1_v6_lg_2	68248308	68251631	9.85	+	.	Lsat_1_v5_gn_2_26980	Lsat_1_v5_gn_2_26980.1	NcL	RGC18	Lsat_1_v5_g_2_2849	168412	171644
Lsa012896.1	Lsat_1_v6_lg_2	68282184	68285381	9	+	.	Lsat_1_v5_gn_2_27000	Lsat_1_v5_gn_2_27000.1	NcL	RGC18	Lsat_1_v5_g_2_2849	202288	205485
Lsa012893.1	Lsat_1_v6_lg_2	68308509	68318745	15	+	.	Lsat_1_v5_gn_2_27040	Lsat_1_v5_gn_2_27040.1	NcL	RGC18	Lsat_1_v5_g_2_2849	228613	238849
Lsa012895.1	Lsat_1_v6_lg_2	68322890	68326102	18	+	.	Lsat_1_v5_gn_2_27060	Lsat_1_v5_gn_2_27060.1	CNL	RGC18	Lsat_1_v5_g_2_2849	242994	246206
Lsa009250.1	Lsat_1_v6_lg_2	69105112	69108473	11.2	-	.	Lsat_1_v5_gn_2_27301	Lsat_1_v5_gn_2_27301.1	NcL	RGC18	Lsat_1_v5_g_2_1158	117128	120489
Lsa009248.1	Lsat_1_v6_lg_2	69121078	69125080	21.8	-	.	Lsat_1_v5_gn_2_27321	Lsat_1_v5_gn_2_27321.1	CNL	RGC18	Lsat_1_v5_g_2_1158	133094	137096
Lsa009251.1	Lsat_1_v6_lg_2	69165219	69173341	3.38	-	.	Lsat_1_v5_gn_2_27341	Lsat_1_v5_gn_2_27341.1	CN	RGC18	Lsat_1_v5_g_2_1158	177235	185357
Lsa009249.1	Lsat_1_v6_lg_2	69209791	69212952	13.5	-	.	Lsat_1_v5_gn_2_27381	Lsat_1_v5_gn_2_27381.1	NcL	RGC18	Lsat_1_v5_g_2_1158	221807	224968
Lsa009253.1	Lsat_1_v6_lg_2	69400190	69403438	7.55	-	.	Lsat_1_v5_gn_2_27441	Lsat_1_v5_gn_2_27441.1	CNL	RGC18	Lsat_1_v5_g_2_1158	412196	415454
Lsa009252.1	Lsat_1_v6_lg_2	69547335	69550782	21.1	-	.	Lsat_1_v5_gn_2_27501	Lsat_1_v5_gn_2_27501.1	NcL	RGC18	Lsat_1_v5_g_2_1158	559351	562798
Lsa020548.1	Lsat_1_v6_lg_2	69620334	69623790	17.1	+	.	Lsat_1_v5_gn_2_27540	Lsat_1_v5_gn_2_27540.1	CNL	RGC18	Lsat_1_v5_g_2_2122	66581	70037
Lsa020547.1	Lsat_1_v6_lg_2	69745919	69749872	14.05	+	.	Lsat_1_v5_gn_2_27580	Lsat_1_v5_gn_2_27580.1	CNL	RGC18	Lsat_1_v5_g_2_2122	192166	195928
Lsa020549.1	Lsat_1_v6_lg_2	69832450	69833973	3.5	-	.	Lsat_1_v5_gn_2_27681	Lsat_1_v5_gn_2_27681.1	LRR		Lsat_1_v5_g_2_2122	278697	280319
Lsa020545.1	Lsat_1_v6_lg_2	69834082	69835267	3.25	-	.	Lsat_1_v5_gn_2_27701	Lsat_1_v5_gn_2_27701.1	Nc	RGC18	Lsat_1_v5_g_2_2122	280329	283648
Lsa015104.1	Lsat_1_v6_lg_2	70971064	70976881	14.65	+	.	Lsat_1_v5_gn_2_28220	Lsat_1_v5_gn_2_28220.1	NcL	RGC18	Lsat_1_v5_g_2_1865	34907	40760
Lsa015102.1	Lsat_1_v6_lg_2	71103624	71106116	22.5	+	.	Lsat_1_v5_gn_2_28260	Lsat_1_v5_gn_2_28260.1	CNL	RGC18	Lsat_1_v5_g_2_1865	167503	169995
Lsa116110.1	Lsat_1_v6_lg_2	71106166	71106795	4	+	.	Lsat_1_v5_gn_2_28280	Lsat_1_v5_gn_2_28280.1	LRR		Lsat_1_v5_g_2_1865	170045	170674
Lsa022070.1	Lsat_1_v6_lg_2	72113556	72116750	12	+	.	Lsat_1_v5_gn_2_28460	Lsat_1_v5_gn_2_28460.1	CNL	RGC18	Lsat_1_v5_g_2_2631	77238	80432
Lsa022069.1	Lsat_1_v6_lg_2	72153101	72156896	23.5	+	.	Lsat_1_v5_gn_2_28580	Lsat_1_v5_gn_2_28580.1	NcL	RGC18	Lsat_1_v5_g_2_2631	116783	120001
Lsa022073.1	Lsat_1_v6_lg_2	72292680	72294738	11	+	.	Lsat_1_v5_gn_2_28620	Lsat_1_v5_gn_2_28620.1	CNL	RGC18	Lsat_1_v5_g_2_2631	256418	257926
Lsa110453.1	Lsat_1_v6_lg_2	74471280	74472149	3.5	-	.	Lsat_1_v5_gn_2_29521	Lsat_1_v5_gn_2_29521.1	Nc	RGC41	Lsat_1_v5_g_2_2756	153228	154097
Lsa036720.1	Lsat_1_v6_lg_2	74494788	74502356	3.88	-	.	Lsat_1_v5_gn_2_29581	Lsat_1_v5_gn_2_29581.1	Nc	RGC41	Lsat_1_v5_g_2_2756	176313	184304
Lsa003716.1	Lsat_1_v6_lg_2	74798173	74807348	9.39	+	.	Lsat_1_v5_gn_2_29860	Lsat_1_v5_gn_2_29860.1	Nc	RGC2	Lsat_1_v5_g_2_2284	196044	203748													mrc2 extended ends
Lsa043998.1	Lsat_1_v6_lg_2	76884418	76887635	9	+	.	Lsat_1_v5_gn_2_30460	Lsat_1_v5_gn_2_30460.1	CNL	RGC29	Lsat_1_v5_g_2_2617	175791	179260
Lsa001954.1	Lsat_1_v6_lg_2	77195744	77199687	15.2	-	.	Lsat_1_v5_gn_2_30621	Lsat_1_v5_gn_2_30621.1	CNL	RGC18	Lsat_1_v5_g_2_266	53726	57469								Tvr (42.4 - 47.1)
Lsa022748.1	Lsat_1_v6_lg_2	79351744	79355057	7	-	.	Lsat_1_v5_gn_2_31321	Lsat_1_v5_gn_2_31321.1	T		Lsat_1_v5_g_2_3188	119944	123311								LG2: 77,000,000-98,000,000 (approximate)
Lsa043070.1	Lsat_1_v6_lg_2	82834707	82835048	5	+	.	Lsat_1_v5_gn_2_32820	Lsat_1_v5_gn_2_32820.1	LRR		Lsat_1_v5_g_2_763	661680	666140
Lsa003035.1	Lsat_1_v6_lg_2	88343983	88347737	20.17	+	.	Lsat_1_v5_gn_2_34620	Lsat_1_v5_gn_2_34620.1	LRR		Lsat_1_v5_g_2_1697	4451	8242
Lsa025214.1	Lsat_1_v6_lg_2	93531114	93534909	9.13	-	.	Lsat_1_v5_gn_2_35801	Lsat_1_v5_gn_2_35801.1	RLK		Lsat_1_v5_g_2_4823	37155	40950
Lsa024133.1	Lsat_1_v6_lg_2	94668628	94684657	27.53	+	.	Lsat_1_v5_gn_2_36480	Lsat_1_v5_gn_2_36480.1	LRR		Lsat_1_v5_g_2_708	690083	706145
Lsa009034.1	Lsat_1_v6_lg_2	98418786	98421984	20.75	-	.	Lsat_1_v5_gn_2_38141	Lsat_1_v5_gn_2_38141.1	non-RD_Kin		Lsat_1_v5_g_2_1529	33436	36847
Lsa025409.1	Lsat_1_v6_lg_2	101641134	101643116	9.5	-	.	Lsat_1_v5_gn_2_39061	Lsat_1_v5_gn_2_39061.1	RLP		Lsat_1_v5_g_2_1090	159259	162405
Lsa033339.1	Lsat_1_v6_lg_2	113718926	113724010	16	+	.	Lsat_1_v5_gn_2_44040	Lsat_1_v5_gn_2_44040.1	NcL	RGC1	Lsat_1_v5_g_2_2435	127252	132336
Lsa040199.1	Lsat_1_v6_lg_2	115845859	115848929	23.8	+	.	Lsat_1_v5_gn_2_44620	Lsat_1_v5_gn_2_44620.1	non-RD_Kin		Lsat_1_v5_g_2_486	150116	153291
Lsa031570.1	Lsat_1_v6_lg_2	119947323	119950571	16.25	-	.	Lsat_1_v5_gn_2_46981	Lsat_1_v5_gn_2_46981.1	RLK		Lsat_1_v5_g_2_2971	90808	94704
Lsa008845.1	Lsat_1_v6_lg_2	123419885	123423774	27.55	-	.	Lsat_1_v5_gn_2_48221	Lsat_1_v5_gn_2_48221.1	RLK		Lsat_1_v5_g_2_696	71720	75496
Lsa000874.1	Lsat_1_v6_lg_2	126988211	126991446	34.95	+	.	Lsat_1_v5_gn_2_51180	Lsat_1_v5_gn_2_51180.1	RLK		Lsat_1_v5_g_2_1782	140339	143729
Lsa058311.1	Lsat_1_v6_lg_2	130285223	130285492	1.75	+	.	Lsat_1_v5_gn_2_52740	Lsat_1_v5_gn_2_52740.1	LRR		Lsat_1_v5_g_2_642	663426	663695
Lsa029241.1	Lsat_1_v6_lg_2	135483317	135487609	16.45	+	.	Lsat_1_v5_gn_2_54440	Lsat_1_v5_gn_2_54440.1	RLK		Lsat_1_v5_g_2_1814	388711	393004
Lsa000486.1	Lsat_1_v6_lg_2	138082537	138085661	16	-	.	Lsat_1_v5_gn_2_55441	Lsat_1_v5_gn_2_55441.1	non-RD_Kin		Lsat_1_v5_g_2_1791	87363	90487
Lsa026808.1	Lsat_1_v6_lg_2	142372906	142374791	16.25	+	.	Lsat_1_v5_gn_2_57540	Lsat_1_v5_gn_2_57540.1	PkinL		Lsat_1_v5_g_2_4884	40552	48459
Lsa012750.1	Lsat_1_v6_lg_2	146938935	146943278	24.75	+	.	Lsat_1_v5_gn_2_59680	Lsat_1_v5_gn_2_59680.1	RLK		Lsat_1_v5_g_2_543	332026	336369
Lsa007035.1	Lsat_1_v6_lg_2	147940888	147947376	28.18	-	.	Lsat_1_v5_gn_2_60401	Lsat_1_v5_gn_2_60401.1	TNL	RGC16	Lsat_1_v5_g_2_1295	513041	519529
Lsa018745.1	Lsat_1_v6_lg_2	157878259	157881678	16.12	-	.	Lsat_1_v5_gn_2_65701	Lsat_1_v5_gn_2_65701.1	RLK		Lsat_1_v5_g_2_246	298497	301937
Lsa018774.1	Lsat_1_v6_lg_2	158579866	158580944	10.25	+	.	Lsat_1_v5_gn_2_66360	Lsat_1_v5_gn_2_66360.1	LRR		Lsat_1_v5_g_2_246	1000125	1001203
Lsa058355.1	Lsat_1_v6_lg_2	158894493	158895716	12.25	-	.	Lsat_1_v5_gn_2_66601	Lsat_1_v5_gn_2_66601.1	RLP		Lsat_1_v5_g_2_66	230969	233884
Lsa017768.1	Lsat_1_v6_lg_2	159813377	159817002	25.45	+	.	Lsat_1_v5_gn_2_67280	Lsat_1_v5_gn_2_67280.1	RLK		Lsat_1_v5_g_2_66	1149853	1153478
Lsa017801.1	Lsat_1_v6_lg_2	160223890	160227467	15.48	+	.	Lsat_1_v5_gn_2_67640	Lsat_1_v5_gn_2_67640.1	RLK		Lsat_1_v5_g_2_66	1560125	1563942
Lsa021632.1	Lsat_1_v6_lg_2	161923617	161924948	9.05	+	.	Lsat_1_v5_gn_2_68560	Lsat_1_v5_gn_2_68560.1	LRR		Lsat_1_v5_g_2_208	593704	595035
Lsa027804.1	Lsat_1_v6_lg_2	170408011	170410749	37	-	.	Lsat_1_v5_gn_2_73601	Lsat_1_v5_gn_2_73601.1	LRR		Lsat_1_v5_g_2_3754	139596	142419
Lsa044082.1	Lsat_1_v6_lg_2	179545515	179546330	12	+	.	Lsat_1_v5_gn_2_80060	Lsat_1_v5_gn_2_80060.1	RLP		Lsat_1_v5_g_2_4094	19993	21699
Lsa002521.1	Lsat_1_v6_lg_2	181272024	181275615	15.6	+	.	Lsat_1_v5_gn_2_81500	Lsat_1_v5_gn_2_81500.1	NcL	RGC22	Lsat_1_v5_g_2_2027	341212	344803
Lsa024749.1	Lsat_1_v6_lg_2	181408188	181411584	16.75	-	.	Lsat_1_v5_gn_2_81641	Lsat_1_v5_gn_2_81641.1	RLK		Lsat_1_v5_g_2_279	101069	104618
Lsa024745.3	Lsat_1_v6_lg_2	182052470	182056928	18.39	+	.	Lsat_1_v5_gn_2_82040	Lsat_1_v5_gn_2_82040.1	LRR		Lsat_1_v5_g_2_279	744699	749982
Lsa006866.1	Lsat_1_v6_lg_2	184663938	184665551	8.17	-	.	Lsat_1_v5_gn_2_83541	Lsat_1_v5_gn_2_83541.1	LRR WD40		Lsat_1_v5_g_2_2197	91700	96214
Lsa028524.1	Lsat_1_v6_lg_2	189641331	189645242	9.59	-	.	Lsat_1_v5_gn_2_86861	Lsat_1_v5_gn_2_86861.1	TNL	RGC37	Lsat_1_v5_g_2_944	48887	53169
Lsa025312.1	Lsat_1_v6_lg_2	197308590	197312690	24.41	+	.	Lsat_1_v5_gn_2_94020	Lsat_1_v5_gn_2_94020.1	RLK		Lsat_1_v5_g_2_614	656576	660776
Lsa016287.1	Lsat_1_v6_lg_2	204576495	204578969	13.81	+	.	Lsat_1_v5_gn_2_99800	Lsat_1_v5_gn_2_99800.1	LRR		Lsat_1_v5_g_2_924	621363	624706
Lsa007532.1	Lsat_1_v6_lg_2	206717975	206719617	14.1	-	.	Lsat_1_v5_gn_2_100901	Lsat_1_v5_gn_2_100901.1	LRR		Lsat_1_v5_g_2_37	489060	490702
Lsa033225.1	Lsat_1_v6_lg_2	214427016	214430515	21.52	+	.	Lsat_1_v5_gn_2_107620	Lsat_1_v5_gn_2_107620.1	non-RD_Kin		Lsat_1_v5_g_2_286	288495	291642
Lsa012704.1	Lsat_1_v6_lg_2	217714529	217719182	16.7	-	.	Lsat_1_v5_gn_2_109721	Lsat_1_v5_gn_2_109721.1	RLK		Lsat_1_v5_g_2_124	804548	810821
Lsa028139.1	Lsat_1_v6_lg_2	228294903	228298091	21.53	-	.	Lsat_1_v5_gn_2_117861	Lsat_1_v5_gn_2_117861.1	non-RD_Kin		Lsat_1_v5_g_2_1764	27512	30710
Lsa028136.1	Lsat_1_v6_lg_2	228441204	228442502	14	-	.	Lsat_1_v5_gn_2_117961	Lsat_1_v5_gn_2_117961.1	LRR		Lsat_1_v5_g_2_1764	173823	175121
Lsa041864.1	Lsat_1_v6_lg_2	230784530	230792927	13.38	+	.	Lsat_1_v5_gn_2_119280	Lsat_1_v5_gn_2_119280.1	PkinL		Lsat_1_v5_g_2_3410	188265	197062
Lsa023154.1	Lsat_1_v6_lg_2	232157543	232159014	8.93	-	.	Lsat_1_v5_gn_2_120441	Lsat_1_v5_gn_2_120441.1	non-RD_Kin		Lsat_1_v5_g_2_172	959698	962824
Lsa023179.1	Lsat_1_v6_lg_2	232160630	232163705	27.55	-	.	Lsat_1_v5_gn_2_120461	Lsat_1_v5_gn_2_120461.1	non-RD_Kin		Lsat_1_v5_g_2_172	962843	967635
Lsa023209.1	Lsat_1_v6_lg_2	232172204	232175449	17	-	.	Lsat_1_v5_gn_2_120501	Lsat_1_v5_gn_2_120501.1	RLK		Lsat_1_v5_g_2_172	976913	979917
Lsa023177.1	Lsat_1_v6_lg_2	232308507	232309233	8.25	-	.	Lsat_1_v5_gn_2_120741	Lsat_1_v5_gn_2_120741.1	non-RD_Kin		Lsat_1_v5_g_2_172	1107832	1120134
Lsa023195.1	Lsat_1_v6_lg_2	232327288	232330513	15.25	-	.	Lsat_1_v5_gn_2_120781	Lsat_1_v5_gn_2_120781.1	non-RD_Kin		Lsat_1_v5_g_2_172	1131241	1134323
Lsa056057.1	Lsat_1_v6_lg_2	232364063	232364635	7	-	.	Lsat_1_v5_gn_2_120821	Lsat_1_v5_gn_2_120821.1	LRR		Lsat_1_v5_g_2_172	1167873	1168445
Lsa023180.1	Lsat_1_v6_lg_2	232374958	232378020	21	-	.	Lsat_1_v5_gn_2_120861	Lsat_1_v5_gn_2_120861.1	non-RD_Kin		Lsat_1_v5_g_2_172	1178683	1181830
Lsa023188.1	Lsat_1_v6_lg_2	232403702	232406895	13.75	-	.	Lsat_1_v5_gn_2_120901	Lsat_1_v5_gn_2_120901.1	non-RD_Kin		Lsat_1_v5_g_2_172	1206362	1210705
Lsa015189.1	Lsat_1_v6_lg_2	233035442	233037955	17	-	.	Lsat_1_v5_gn_2_121001	Lsat_1_v5_gn_2_121001.1	non-RD_Kin		Lsat_1_v5_g_2_138	38324	40837
Lsa015178.1	Lsat_1_v6_lg_2	233058141	233061230	20.5	+	.	Lsat_1_v5_gn_2_121060	Lsat_1_v5_gn_2_121060.1	non-RD_Kin		Lsat_1_v5_g_2_138	61023	64112
Lsa015207.1	Lsat_1_v6_lg_2	233104269	233107391	22.85	+	.	Lsat_1_v5_gn_2_121160	Lsat_1_v5_gn_2_121160.1	non-RD_Kin		Lsat_1_v5_g_2_138	107151	110356
Lsa058005.1	Lsat_1_v6_lg_2	233150761	233151551	2.12	+	.	Lsat_1_v5_gn_2_121240	Lsat_1_v5_gn_2_121240.1	RLP		Lsat_1_v5_g_2_138	153643	154433
Lsa015193.1	Lsat_1_v6_lg_2	233161054	233162138	17.5	+	.	Lsat_1_v5_gn_2_121260	Lsat_1_v5_gn_2_121260.1	LRR		Lsat_1_v5_g_2_138	154498	165020
Lsa037409.1	Lsat_1_v6_lg_2	234623243	234626313	18	+	.	Lsat_1_v5_gn_2_122160	Lsat_1_v5_gn_2_122160.1	non-RD_Kin		Lsat_1_v5_g_2_1976	310262	321243
Lsa037407.1	Lsat_1_v6_lg_2	234678394	234681582	17.75	+	.	Lsat_1_v5_gn_2_122340	Lsat_1_v5_gn_2_122340.1	non-RD_Kin		Lsat_1_v5_g_2_1976	365413	368494
Lsa022594.1	Lsat_1_v6_lg_2	236375976	236379044	19.77	+	.	Lsat_1_v5_gn_2_122720	Lsat_1_v5_gn_2_122720.1	non-RD_Kin		Lsat_1_v5_g_2_412	101105	105578
Lsa022599.1	Lsat_1_v6_lg_2	236578688	236581161	6.33	+	.	Lsat_1_v5_gn_2_123040	Lsat_1_v5_gn_2_123040.1	LRR		Lsat_1_v5_g_2_412	299062	306513
Lsa058232.1	Lsat_1_v6_lg_2	236585004	236587814	5.5	+	.	Lsat_1_v5_gn_2_123060	Lsat_1_v5_gn_2_123060.1	LRR		Lsat_1_v5_g_2_412	310356	313166
Lsa058253.1	Lsat_1_v6_lg_2	236598611	236599629	1.5	+	.	Lsat_1_v5_gn_2_123080	Lsat_1_v5_gn_2_123080.1	LRR		Lsat_1_v5_g_2_412	323963	324981
Lsa022628.1	Lsat_1_v6_lg_2	236607971	236611201	NA	+	.	Lsat_1_v5_gn_2_123140	Lsat_1_v5_gn_2_123140.6	RLP		Lsat_1_v5_g_2_412	333323	336553
Lsa022602.1	Lsat_1_v6_lg_2	236645096	236650859	5.5	+	.	Lsat_1_v5_gn_2_123180	Lsat_1_v5_gn_2_123180.1	RLP		Lsat_1_v5_g_2_412	370448	376211
Lsa022625.1	Lsat_1_v6_lg_2	236661423	236662548	5.75	+	.	Lsat_1_v5_gn_2_123220	Lsat_1_v5_gn_2_123220.1	LRR		Lsat_1_v5_g_2_412	386672	388150
Lsa058228.1	Lsat_1_v6_lg_2	236670907	236671419	NA	+	.	Lsat_1_v5_gn_2_123260	Lsat_1_v5_gn_2_123260.1	RLP		Lsat_1_v5_g_2_412	396259	396771
Lsa009395.1	Lsat_1_v6_lg_2	237949233	237952238	35.8	-	.	Lsat_1_v5_gn_2_124361	Lsat_1_v5_gn_2_124361.1	PkinL		Lsat_1_v5_g_2_673296	182165	185293
Lsa009111.1	Lsat_1_v6_lg_2	240665610	240669433	18.1	-	.	Lsat_1_v5_gn_2_126301	Lsat_1_v5_gn_2_126301.1	RLK		Lsat_1_v5_g_2_2377	128448	132271
Lsa018037.1	Lsat_1_v6_lg_2	241065764	241067006	1.75	+	.	Lsat_1_v5_gn_2_126460	Lsat_1_v5_gn_2_126460.1	RLP		Lsat_1_v5_g_2_986	23326	26240
Lsa018031.1	Lsat_1_v6_lg_2	241094538	241098037	14.77	+	.	Lsat_1_v5_gn_2_126500	Lsat_1_v5_gn_2_126500.1	RLK		Lsat_1_v5_g_2_986	53772	57318
Lsa016104.1	Lsat_1_v6_lg_2	242080401	242083598	9	+	.	Lsat_1_v5_gn_2_127200	Lsat_1_v5_gn_2_127200.1	RLP		Lsat_1_v5_g_2_673336	232100	235297
Lsa016098.1	Lsat_1_v6_lg_2	242083677	242087146	16.45	-	.	Lsat_1_v5_gn_2_127221	Lsat_1_v5_gn_2_127221.1	RLP		Lsat_1_v5_g_2_673336	235376	238845
Lsa016107.1	Lsat_1_v6_lg_2	242103425	242106557	22.35	-	.	Lsat_1_v5_gn_2_127241	Lsat_1_v5_gn_2_127241.1	RLP		Lsat_1_v5_g_2_673336	250282	258652
Lsa030773.1	Lsat_1_v6_lg_2	244746341	244750359	14.65	-	.	Lsat_1_v5_gn_2_128681	Lsat_1_v5_gn_2_128681.1	RLK		Lsat_1_v5_g_2_6632	35279	39338
Lsa010484.1	Lsat_1_v6_lg_2	246393390	246396281	39.55	+	.	Lsat_1_v5_gn_2_129380	Lsat_1_v5_gn_2_129380.1	RLK		Lsat_1_v5_g_2_3116	109957	112858
Lsa040784.2	Lsat_1_v6_lg_2	249374839	249377319	11	-	.	Lsat_1_v5_gn_2_132081	Lsat_1_v5_gn_2_132081.1	RLP		Lsat_1_v5_g_2_673341	189747	192554
Lsa040773.1	Lsat_1_v6_lg_2	249380490	249381602	9.5	-	.	Lsat_1_v5_gn_2_132121	Lsat_1_v5_gn_2_132121.1	LRR		Lsat_1_v5_g_2_673341	195398	196510
Lsa040792.1	Lsat_1_v6_lg_2	249382176	249383075	6	-	.	Lsat_1_v5_gn_2_132141	Lsat_1_v5_gn_2_132141.1	LRR		Lsat_1_v5_g_2_673341	196719	197983
Lsa040788.1	Lsat_1_v6_lg_2	249419110	249422159	11	-	.	Lsat_1_v5_gn_2_132161	Lsat_1_v5_gn_2_132161.1	RLP		Lsat_1_v5_g_2_673341	234018	237067
Lsa040781.1	Lsat_1_v6_lg_2	249435385	249439856	5.55	-	.	Lsat_1_v5_gn_2_132181	Lsat_1_v5_gn_2_132181.1	RLP		Lsat_1_v5_g_2_673341	250293	254764
Lsa040786.1	Lsat_1_v6_lg_2	249452031	249455208	3.5	-	.	Lsat_1_v5_gn_2_132241	Lsat_1_v5_gn_2_132241.1	RLP		Lsat_1_v5_g_2_673341	267120	270116
Lsa013974.1	Lsat_1_v6_lg_2	251266520	251266804	2.5	+	.	Lsat_1_v5_gn_2_133840	Lsat_1_v5_gn_2_133840.1	LRR		Lsat_1_v5_g_2_2596	70430	70714
Lsa013978.1	Lsat_1_v6_lg_2	251459209	251463197	27	-	.	Lsat_1_v5_gn_2_133981	Lsat_1_v5_gn_2_133981.1	RLK		Lsat_1_v5_g_2_2596	263211	267107
Lsa020590.1	Lsat_1_v6_lg_2	252080233	252082098	15.25	-	.	Lsat_1_v5_gn_2_134361	Lsat_1_v5_gn_2_134361.1	RLK		Lsat_1_v5_g_2_1284	313064	315153
Lsa024688.1	Lsat_1_v6_lg_3	1358363	1363463	43.98	+	.	Lsat_1_v5_gn_3_800	Lsat_1_v5_gn_3_800.1	RLP		Lsat_1_v5_g_3_1447	75079	80293
Lsa016075.1	Lsat_1_v6_lg_3	7426440	7429220	11.6	-	.	Lsat_1_v5_gn_3_3941	Lsat_1_v5_gn_3_3941.1	RLK		Lsat_1_v5_g_3_328	839479	842262
Lsa000277.1	Lsat_1_v6_lg_3	13183638	13187234	15.23	+	.	Lsat_1_v5_gn_3_7860	Lsat_1_v5_gn_3_7860.1	RLK		Lsat_1_v5_g_3_222	688878	692474
Lsa040909.1	Lsat_1_v6_lg_3	18023606	18026879	13	-	.	Lsat_1_v5_gn_3_11081	Lsat_1_v5_gn_3_11081.1	non-RD_Kin		Lsat_1_v5_g_3_79	1241453	1244504
Lsa060636.1	Lsat_1_v6_lg_3	28299528	28305395	4.5	-	.	Lsat_1_v5_gn_3_16881	Lsat_1_v5_gn_3_16881.1	RLP		Lsat_1_v5_g_3_993	523501	530513
Lsa003515.1	Lsat_1_v6_lg_3	28382774	28383946	6.05	-	.	Lsat_1_v5_gn_3_16961	Lsat_1_v5_gn_3_16961.1	LRR		Lsat_1_v5_g_3_993	607780	609784		cor (23.72 - 43.4)
Lsa003512.1	Lsat_1_v6_lg_3	28384810	28385818	9.55	-	.	Lsat_1_v5_gn_3_16981	Lsat_1_v5_gn_3_16981.1	LRR		Lsat_1_v5_g_3_993	610115	610936		LG3: 29,969,831-61,333,298
Lsa016679.1	Lsat_1_v6_lg_3	43015428	43020043	832.01	-	.	Lsat_1_v5_gn_3_25501	Lsat_1_v5_gn_3_25501.1	RLK		Lsat_1_v5_g_3_1935	359522	364280
Lsa043337.1	Lsat_1_v6_lg_3	46162585	46165780	12.05	+	.	Lsat_1_v5_gn_3_27400	Lsat_1_v5_gn_3_27400.1	RLP		Lsat_1_v5_g_3_707	16351	26627
Lsa043339.1	Lsat_1_v6_lg_3	46214610	46218160	30.15	+	.	Lsat_1_v5_gn_3_27460	Lsat_1_v5_gn_3_27460.1	RLK		Lsat_1_v5_g_3_707	75160	78710
Lsa015094.1	Lsat_1_v6_lg_3	48163979	48167651	38.7	+	.	Lsat_1_v5_gn_3_28600	Lsat_1_v5_gn_3_28600.1	RLK		Lsat_1_v5_g_3_948	164796	168627
Lsa027138.1	Lsat_1_v6_lg_3	49295789	49299966	22.14	-	.	Lsat_1_v5_gn_3_29301	Lsat_1_v5_gn_3_29301.1	RLK		Lsat_1_v5_g_3_905	137646	142238
Lsa030006.1	Lsat_1_v6_lg_3	56795966	56799974	14.95	-	.	Lsat_1_v5_gn_3_34241	Lsat_1_v5_gn_3_34241.1	RLK		Lsat_1_v5_g_3_4994	26409	30550
Lsa009292.1	Lsat_1_v6_lg_3	59116600	59117974	13.5	-	.	Lsat_1_v5_gn_3_36141	Lsat_1_v5_gn_3_36141.1	LRR		Lsat_1_v5_g_3_827	88228	90992
Lsa027213.1	Lsat_1_v6_lg_3	61634848	61635996	13	-	.	Lsat_1_v5_gn_3_37841	Lsat_1_v5_gn_3_37841.1	RLP		Lsat_1_v5_g_3_2667	166002	173595
Lsa009847.1	Lsat_1_v6_lg_3	66898247	66902332	55.3	+	.	Lsat_1_v5_gn_3_41820	Lsat_1_v5_gn_3_41820.1	LRR		Lsat_1_v5_g_3_2133	134533	138665
Lsa035351.1	Lsat_1_v6_lg_3	68786688	68789982	21.45	-	.	Lsat_1_v5_gn_3_43541	Lsat_1_v5_gn_3_43541.1	non-RD_Kin		Lsat_1_v5_g_3_643	58013	61307
Lsa036286.1	Lsat_1_v6_lg_3	78302569	78306390	26.42	+	.	Lsat_1_v5_gn_3_49600	Lsat_1_v5_gn_3_49600.1	LRR		Lsat_1_v5_g_3_703	650339	654188
Lsa018847.1	Lsat_1_v6_lg_3	86068658	86071741	13.3	+	.	Lsat_1_v5_gn_3_53840	Lsat_1_v5_gn_3_53840.1	RLK		Lsat_1_v5_g_3_2666	189292	192375
Lsa018849.1	Lsat_1_v6_lg_3	86072016	86074715	12.62	+	.	Lsat_1_v5_gn_3_53860	Lsat_1_v5_gn_3_53860.1	RLK		Lsat_1_v5_g_3_2666	192650	195349
Lsa037497.1	Lsat_1_v6_lg_3	92493398	92497213	23.17	-	.	Lsat_1_v5_gn_3_58541	Lsat_1_v5_gn_3_58541.1	RLK		Lsat_1_v5_g_3_2594	146368	150591
Lsa037496.1	Lsat_1_v6_lg_3	92595267	92598767	26.05	-	.	Lsat_1_v5_gn_3_58681	Lsat_1_v5_gn_3_58681.1	RLK		Lsat_1_v5_g_3_2594	248482	252141
Lsa037494.1	Lsat_1_v6_lg_3	92638415	92639843	6.5	-	.	Lsat_1_v5_gn_3_58701	Lsat_1_v5_gn_3_58701.1	LRR		Lsat_1_v5_g_3_2594	291789	294951
Lsa004010.1	Lsat_1_v6_lg_3	95046889	95054809	9	-	.	Lsat_1_v5_gn_3_60101	Lsat_1_v5_gn_3_60101.1	LRR		Lsat_1_v5_g_3_3563	178687	187647
Lsa004009.1	Lsat_1_v6_lg_3	95061199	95064234	19.7	-	.	Lsat_1_v5_gn_3_60121	Lsat_1_v5_gn_3_60121.1	RLK		Lsat_1_v5_g_3_3563	193968	197072
Lsa020492.2	Lsat_1_v6_lg_3	95316587	95319645	26.33	+	.	Lsat_1_v5_gn_3_60280	Lsat_1_v5_gn_3_60280.1	RLK		Lsat_1_v5_g_3_610	234605	238336
Lsa020465.1	Lsat_1_v6_lg_3	95373341	95376414	27.2	+	.	Lsat_1_v5_gn_3_60340	Lsat_1_v5_gn_3_60340.1	RLK		Lsat_1_v5_g_3_610	291330	294309
Lsa020475.1	Lsat_1_v6_lg_3	95408920	95411042	9.33	+	.	Lsat_1_v5_gn_3_60400	Lsat_1_v5_gn_3_60400.1	LRR		Lsat_1_v5_g_3_610	326963	329085
Lsa020479.1	Lsat_1_v6_lg_3	95478304	95479560	15.5	+	.	Lsat_1_v5_gn_3_60480	Lsat_1_v5_gn_3_60480.1	RLP		Lsat_1_v5_g_3_610	396347	398994
Lsa020473.1	Lsat_1_v6_lg_3	95566563	95570474	21.75	+	.	Lsat_1_v5_gn_3_60520	Lsat_1_v5_gn_3_60520.1	RLK		Lsat_1_v5_g_3_610	484591	488388
Lsa020472.1	Lsat_1_v6_lg_3	95651876	95653270	11	+	.	Lsat_1_v5_gn_3_60620	Lsat_1_v5_gn_3_60620.1	LRR		Lsat_1_v5_g_3_610	569919	579930
Lsa020467.1	Lsat_1_v6_lg_3	95705446	95707625	9.55	+	.	Lsat_1_v5_gn_3_60700	Lsat_1_v5_gn_3_60700.1	PkinL		Lsat_1_v5_g_3_610	623489	625841
Lsa020478.1	Lsat_1_v6_lg_3	95713455	95717495	25.33	+	.	Lsat_1_v5_gn_3_60720	Lsat_1_v5_gn_3_60720.1	RLK		Lsat_1_v5_g_3_610	631498	635491
Lsa020466.1	Lsat_1_v6_lg_3	95732336	95735562	16.52	+	.	Lsat_1_v5_gn_3_60800	Lsat_1_v5_gn_3_60800.1	RLK		Lsat_1_v5_g_3_610	650379	654381
Lsa020482.1	Lsat_1_v6_lg_3	95773763	95775046	4.5	+	.	Lsat_1_v5_gn_3_60880	Lsat_1_v5_gn_3_60880.1	RLK		Lsat_1_v5_g_3_610	691714	695384
Lsa020487.1	Lsat_1_v6_lg_3	95803452	95805278	1.75	+	.	Lsat_1_v5_gn_3_60900	Lsat_1_v5_gn_3_60900.1	RLK		Lsat_1_v5_g_3_610	721495	723321
Lsa020484.1	Lsat_1_v6_lg_3	95812637	95825642	14.86	+	.	Lsat_1_v5_gn_3_60940	Lsat_1_v5_gn_3_60940.1	RLP		Lsat_1_v5_g_3_610	730678	744776
Lsa020468.1	Lsat_1_v6_lg_3	95850542	95854144	19.17	+	.	Lsat_1_v5_gn_3_60980	Lsat_1_v5_gn_3_60980.1	RLK		Lsat_1_v5_g_3_610	768585	772187
Lsa017207.1	Lsat_1_v6_lg_3	96814265	96817852	25.38	+	.	Lsat_1_v5_gn_3_61740	Lsat_1_v5_gn_3_61740.1	RLK		Lsat_1_v5_g_3_5949	8368	12070
Lsa038607.1	Lsat_1_v6_lg_3	97330935	97334917	14.38	-	.	Lsat_1_v5_gn_3_62261	Lsat_1_v5_gn_3_62261.1	RLK		Lsat_1_v5_g_3_2907	42915	47100
Lsa017650.1	Lsat_1_v6_lg_3	101136745	101147963	19.67	-	.	Lsat_1_v5_gn_3_64001	Lsat_1_v5_gn_3_64001.1	RLK		Lsat_1_v5_g_3_1109	493906	505262
Lsa003647.1	Lsat_1_v6_lg_3	102102341	102105205	12.88	-	.	Lsat_1_v5_gn_3_64701	Lsat_1_v5_gn_3_64701.1	RLK		Lsat_1_v5_g_3_2712	115948	119047
Lsa003657.1	Lsat_1_v6_lg_3	102148317	102151854	15.03	+	.	Lsat_1_v5_gn_3_64820	Lsat_1_v5_gn_3_64820.1	RLK		Lsat_1_v5_g_3_2712	162081	165798
Lsa003645.1	Lsat_1_v6_lg_3	102156613	102159607	19.32	+	.	Lsat_1_v5_gn_3_64860	Lsat_1_v5_gn_3_64860.1	RLK		Lsat_1_v5_g_3_2712	170377	173542
Lsa003643.1	Lsat_1_v6_lg_3	102186028	102190095	25.88	+	.	Lsat_1_v5_gn_3_64900	Lsat_1_v5_gn_3_64900.1	RLK		Lsat_1_v5_g_3_2712	199807	218350
Lsa003654.1	Lsat_1_v6_lg_3	102237973	102241353	12.08	+	.	Lsat_1_v5_gn_3_64960	Lsat_1_v5_gn_3_64960.1	RLK		Lsat_1_v5_g_3_2712	251752	255132
Lsa003649.1	Lsat_1_v6_lg_3	102244555	102248865	24.38	+	.	Lsat_1_v5_gn_3_64980	Lsat_1_v5_gn_3_64980.1	RLK		Lsat_1_v5_g_3_2712	258334	263672
Lsa028824.1	Lsat_1_v6_lg_3	102327667	102330357	9.73	-	.	Lsat_1_v5_gn_3_65021	Lsat_1_v5_gn_3_65021.1	RLK		Lsat_1_v5_g_3_3053	50237	53069
Lsa029096.1	Lsat_1_v6_lg_3	103851104	103852240	10.5	+	.	Lsat_1_v5_gn_3_66120	Lsat_1_v5_gn_3_66120.1	RLK		Lsat_1_v5_g_3_885	260377	263777
Lsa029099.1	Lsat_1_v6_lg_3	103912358	103915671	14.87	+	.	Lsat_1_v5_gn_3_66240	Lsat_1_v5_gn_3_66240.1	RLK		Lsat_1_v5_g_3_885	321631	324944
Lsa029088.1	Lsat_1_v6_lg_3	104044198	104048228	28.62	+	.	Lsat_1_v5_gn_3_66320	Lsat_1_v5_gn_3_66320.1	RLK		Lsat_1_v5_g_3_885	453456	457471
Lsa012638.1	Lsat_1_v6_lg_3	112059033	112061250	9.05	-	.	Lsat_1_v5_gn_3_68961	Lsat_1_v5_gn_3_68961.1	LRR		Lsat_1_v5_g_3_800	263748	265965
Lsa015279.1	Lsat_1_v6_lg_3	113246435	113249399	23.62	+	.	Lsat_1_v5_gn_3_69800	Lsat_1_v5_gn_3_69800.1	RLK		Lsat_1_v5_g_3_544	739651	761820
Lsa000531.1	Lsat_1_v6_lg_3	114132138	114134905	17.5	+	.	Lsat_1_v5_gn_3_70120	Lsat_1_v5_gn_3_70120.1	RLK		Lsat_1_v5_g_3_542	179765	182685
Lsa035178.1	Lsat_1_v6_lg_3	124727496	124729494	14.9	+	.	Lsat_1_v5_gn_3_75380	Lsat_1_v5_gn_3_75380.1	LRR		Lsat_1_v5_g_3_282	533549	536083
Lsa015365.1	Lsat_1_v6_lg_3	129543394	129546021	NA	-	.	Lsat_1_v5_gn_3_77921	Lsat_1_v5_gn_3_77921.1	LRR		Lsat_1_v5_g_3_5110	20758	23385
Lsa027544.1	Lsat_1_v6_lg_3	144947467	144951270	17.57	+	.	Lsat_1_v5_gn_3_84440	Lsat_1_v5_gn_3_84440.1	RLK		Lsat_1_v5_g_3_1075	127406	131253
Lsa022285.1	Lsat_1_v6_lg_3	147044203	147048238	16.27	-	.	Lsat_1_v5_gn_3_85401	Lsat_1_v5_gn_3_85401.1	RLK		Lsat_1_v5_g_3_770	633065	637127
Lsa040804.1	Lsat_1_v6_lg_3	148320422	148321515	12	+	.	Lsat_1_v5_gn_3_85800	Lsat_1_v5_gn_3_85800.1	RLP		Lsat_1_v5_g_3_939	475516	476609
Lsa020619.1	Lsat_1_v6_lg_3	156645746	156649300	19.12	-	.	Lsat_1_v5_gn_3_88541	Lsat_1_v5_gn_3_88541.1	RLK		Lsat_1_v5_g_3_2289	308142	311733
Lsa043978.1	Lsat_1_v6_lg_3	161793964	161796028	13.85	-	.	Lsat_1_v5_gn_3_90401	Lsat_1_v5_gn_3_90401.1	LRR		Lsat_1_v5_g_3_296	909123	912697
Lsa015148.1	Lsat_1_v6_lg_3	170833353	170837054	13.56	+	.	Lsat_1_v5_gn_3_93700	Lsat_1_v5_gn_3_93700.1	LRR		Lsat_1_v5_g_3_583	696433	700801
Lsa018434.1	Lsat_1_v6_lg_3	171122269	171123114	9	+	.	Lsat_1_v5_gn_3_93780	Lsat_1_v5_gn_3_93780.1	RLP		Lsat_1_v5_g_3_979	106699	112593
Lsa095394.1	Lsat_1_v6_lg_3	171128902	171129297	3	+	.	Lsat_1_v5_gn_3_93800	Lsat_1_v5_gn_3_93800.1	LRR		Lsat_1_v5_g_3_979	113680	114075
Lsa018437.1	Lsat_1_v6_lg_3	171160952	171164094	2	+	.	Lsat_1_v5_gn_3_93840	Lsat_1_v5_gn_3_93840.1	LRR		Lsat_1_v5_g_3_979	136373	148872
Lsa018002.1	Lsat_1_v6_lg_3	175672271	175676529	19.3	-	.	Lsat_1_v5_gn_3_95701	Lsat_1_v5_gn_3_95701.1	RLK		Lsat_1_v5_g_3_500	664967	669336
Lsa013688.1	Lsat_1_v6_lg_3	182098711	182102609	20.4	+	.	Lsat_1_v5_gn_3_97520	Lsat_1_v5_gn_3_97520.1	RLK		Lsat_1_v5_g_3_4556	20441	24651
Lsa023101.1	Lsat_1_v6_lg_3	182759096	182767412	18.22	+	.	Lsat_1_v5_gn_3_97800	Lsat_1_v5_gn_3_97800.1	NcL	RGC41	Lsat_1_v5_g_3_2789	188865	197045
Lsa036087.2	Lsat_1_v6_lg_3	203570727	203570974	1.75	-	.	Lsat_1_v5_gn_3_104101	Lsat_1_v5_gn_3_104101.1	LRR		Lsat_1_v5_g_3_2736	265787	269600
Lsa026421.1	Lsat_1_v6_lg_3	205029255	205033045	25.77	+	.	Lsat_1_v5_gn_3_104620	Lsat_1_v5_gn_3_104620.1	RLK		Lsat_1_v5_g_3_3761	176838	180628
Lsa012512.1	Lsat_1_v6_lg_3	213979034	213980524	12	-	.	Lsat_1_v5_gn_3_108581	Lsat_1_v5_gn_3_108581.1	LRR		Lsat_1_v5_g_3_1926	199863	201353
Lsa020169.1	Lsat_1_v6_lg_3	214454390	214457818	14.52	-	.	Lsat_1_v5_gn_3_108961	Lsat_1_v5_gn_3_108961.1	NcL	RGC21	Lsat_1_v5_g_3_810	89926	93354
Lsa020165.1	Lsat_1_v6_lg_3	214839723	214844588	24.38	-	.	Lsat_1_v5_gn_3_109121	Lsat_1_v5_gn_3_109121.1	RLK		Lsat_1_v5_g_3_810	474985	480124		Dm13
Lsa026004.1	Lsat_1_v6_lg_3	222800184	222801751	2.85	+	.	Lsat_1_v5_gn_3_112400	Lsat_1_v5_gn_3_112400.1	Nt	RGC40	Lsat_1_v5_g_3_805	676721	678307		LG3: 222,800,184-239,879,711 (approximately)
Lsa084904.1	Lsat_1_v6_lg_3	226126462	226127269	1.33	+	.	Lsat_1_v5_gn_3_113940	Lsat_1_v5_gn_3_113940.1	Nc	RGC21	Lsat_1_v5_g_3_4234	44419	45226
Lsa003120.1	Lsat_1_v6_lg_3	227719627	227720166	2.5	-	.	Lsat_1_v5_gn_3_114861	Lsat_1_v5_gn_3_114861.1	LRR		Lsat_1_v5_g_3_673374	334276	334815
Lsa024559.1	Lsat_1_v6_lg_3	229666959	229671975	36.8	+	.	Lsat_1_v5_gn_3_115800	Lsat_1_v5_gn_3_115800.1	CNL	RGC21	Lsat_1_v5_g_3_1882	2921	7937
Lsa024562.1	Lsat_1_v6_lg_3	229872351	229875922	27	+	.	Lsat_1_v5_gn_3_116040	Lsat_1_v5_gn_3_116040.1	RLK		Lsat_1_v5_g_3_1882	208181	211892
Lsa033996.1	Lsat_1_v6_lg_3	230426990	230432277	11.28	+	.	Lsat_1_v5_gn_3_116300	Lsat_1_v5_gn_3_116300.1	CNL	RGC21	Lsat_1_v5_g_3_1590	17231	19515
Lsa033995.1	Lsat_1_v6_lg_3	230586375	230588603	15	+	.	Lsat_1_v5_gn_3_116440	Lsat_1_v5_gn_3_116440.1	CNL	RGC21	Lsat_1_v5_g_3_1590	176616	178844
Lsa034000.1	Lsat_1_v6_lg_3	230588316	230591373	14.8	+	.	Lsat_1_v5_gn_3_116460	Lsat_1_v5_gn_3_116460.1	LRR		Lsat_1_v5_g_3_1590	178917	180374
Lsa033993.1	Lsat_1_v6_lg_3	230719209	230724652	30.5	+	.	Lsat_1_v5_gn_3_116500	Lsat_1_v5_gn_3_116500.1	CNL	RGC21	Lsat_1_v5_g_3_1590	309450	314893
Lsa033994.1	Lsat_1_v6_lg_3	230822455	230823760	7.55	+	.	Lsat_1_v5_gn_3_116540	Lsat_1_v5_gn_3_116540.1	LRR		Lsat_1_v5_g_3_1590	402267	414001		MRC3											MRC3
Lsa018477.1	Lsat_1_v6_lg_3	232145794	232150546	36.85	+	.	Lsat_1_v5_gn_3_116920	Lsat_1_v5_gn_3_116920.1	NcL	RGC21	Lsat_1_v5_g_3_1119	20625	25734
Lsa010086.1	Lsat_1_v6_lg_3	233341959	233347705	16.04	+	.	Lsat_1_v5_gn_3_117560	Lsat_1_v5_gn_3_117560.1	CNL	RGC21	Lsat_1_v5_g_3_5515	43869	49705
Lsa010085.1	Lsat_1_v6_lg_3	233367753	233369956	10.32	+	.	Lsat_1_v5_gn_3_117600	Lsat_1_v5_gn_3_117600.1	CNL	RGC21	Lsat_1_v5_g_3_5515	69783	71986
Lsa010083.1	Lsat_1_v6_lg_3	233369993	233371381	9.95	+	.	Lsat_1_v5_gn_3_117620	Lsat_1_v5_gn_3_117620.1	LRR		Lsat_1_v5_g_3_5515	72023	73411
Lsa036694.1	Lsat_1_v6_lg_3	233706442	233711529	34.5	-	.	Lsat_1_v5_gn_3_117761	Lsat_1_v5_gn_3_117761.1	CNL	RGC21	Lsat_1_v5_g_3_2469	27498	32885
Lsa036702.1	Lsat_1_v6_lg_3	233865443	233869192	22.1	+	.	Lsat_1_v5_gn_3_117880	Lsat_1_v5_gn_3_117880.1	CNL	RGC21	Lsat_1_v5_g_3_2469	186533	190282
Lsa036698.1	Lsat_1_v6_lg_3	233926981	233932171	14.65	+	.	Lsat_1_v5_gn_3_118060	Lsat_1_v5_gn_3_118060.1	NcL	RGC21	Lsat_1_v5_g_3_2469	247889	252056
Lsa036693.1	Lsat_1_v6_lg_3	233940727	233945065	24	-	.	Lsat_1_v5_gn_3_118121	Lsat_1_v5_gn_3_118121.1	NcL	RGC21	Lsat_1_v5_g_3_2469	262385	266155
Lsa021286.1	Lsat_1_v6_lg_3	234399983	234404717	33.55	-	.	Lsat_1_v5_gn_3_118161	Lsat_1_v5_gn_3_118161.1	CNL	RGC21	Lsat_1_v5_g_3_4108	71724	86757
Lsa021288.1	Lsat_1_v6_lg_3	234428447	234433468	20.35	-	.	Lsat_1_v5_gn_3_118201	Lsat_1_v5_gn_3_118201.1	CNL	RGC21	Lsat_1_v5_g_3_4108	100092	105164
Lsa029271.1	Lsat_1_v6_lg_3	234643201	234647618	33.75	+	.	Lsat_1_v5_gn_3_118260	Lsat_1_v5_gn_3_118260.1	CNL	RGC21	Lsat_1_v5_g_3_2085	137986	144245
Lsa029274.1	Lsat_1_v6_lg_3	234828381	234830216	18.55	+	.	Lsat_1_v5_gn_3_118420	Lsat_1_v5_gn_3_118420.1	LRR		Lsat_1_v5_g_3_2085	323166	327147
Lsa037368.1	Lsat_1_v6_lg_3	234897375	234902291	20.52	+	.	Lsat_1_v5_gn_3_118460	Lsat_1_v5_gn_3_118460.1	NcL	RGC21	Lsat_1_v5_g_3_7018	22587	27444
Lsa011563.1	Lsat_1_v6_lg_3	237135217	237137391	9.45	-	.	Lsat_1_v5_gn_3_119581	Lsat_1_v5_gn_3_119581.1	LRR		Lsat_1_v5_g_3_5293	79476	84877
Lsa015829.1	Lsat_1_v6_lg_3	237794103	237798192	27	+	.	Lsat_1_v5_gn_3_120000	Lsat_1_v5_gn_3_120000.1	NcL	RGC21	Lsat_1_v5_g_3_2606	194259	198348
Lsa002428.1	Lsat_1_v6_lg_3	239589330	239594956	26.05	-	.	Lsat_1_v5_gn_3_120701	Lsat_1_v5_gn_3_120701.1	NcL	RGC21	Lsat_1_v5_g_3_121	1041147	1046773
Lsa002419.1	Lsat_1_v6_lg_3	239667566	239672503	21.6	-	.	Lsat_1_v5_gn_3_120741	Lsat_1_v5_gn_3_120741.1	CNL	RGC21	Lsat_1_v5_g_3_121	1120538	1124320
Lsa002425.1	Lsat_1_v6_lg_3	239843188	239848253	21.4	-	.	Lsat_1_v5_gn_3_120821	Lsat_1_v5_gn_3_120821.1	CNL	RGC21	Lsat_1_v5_g_3_121	1295005	1300070
Lsa002429.1	Lsat_1_v6_lg_3	239874695	239879711	17.9	-	.	Lsat_1_v5_gn_3_120901	Lsat_1_v5_gn_3_120901.1	CNL	RGC21	Lsat_1_v5_g_3_121	1327749	1331528													25425321
Lsa013769.1	Lsat_1_v6_lg_3	253669545	253671012	14.75	-	.	Lsat_1_v5_gn_3_125601	Lsat_1_v5_gn_3_125601.1	LRR		Lsat_1_v5_g_3_1197	305277	307572
Lsa023570.1	Lsat_1_v6_lg_3	273762328	273766489	16.02	-	.	Lsat_1_v5_gn_3_132101	Lsat_1_v5_gn_3_132101.1	RLK		Lsat_1_v5_g_3_663	144476	148939
Lsa023561.1	Lsat_1_v6_lg_3	273983469	273987893	12.85	-	.	Lsat_1_v5_gn_3_132141	Lsat_1_v5_gn_3_132141.1	Nc	RGC7	Lsat_1_v5_g_3_663	365919	370343
Lsa019865.1	Lsat_1_v6_lg_3	275281474	275282985	4.4	-	.	Lsat_1_v5_gn_3_132541	Lsat_1_v5_gn_3_132541.1	NcL	RGC7	Lsat_1_v5_g_3_2180	70231	72975
Lsa019862.1	Lsat_1_v6_lg_3	275283282	275283911	8.65	-	.	Lsat_1_v5_gn_3_132561	Lsat_1_v5_gn_3_132561.1	Nc	RGC7	Lsat_1_v5_g_3_2180	73015	73901
Lsa042140.1	Lsat_1_v6_lg_4	9141385	9144937	27.46	-	.	Lsat_1_v5_gn_4_5201	Lsat_1_v5_gn_4_5201.1	RLK		Lsat_1_v5_g_4_762	174641	178351
Lsa037399.1	Lsat_1_v6_lg_4	14130848	14131889	11.35	+	.	Lsat_1_v5_gn_4_8180	Lsat_1_v5_gn_4_8180.1	PkinL		Lsat_1_v5_g_4_1802	145141	146007
Lsa037987.1	Lsat_1_v6_lg_4	14991230	14994669	23.23	+	.	Lsat_1_v5_gn_4_8760	Lsat_1_v5_gn_4_8760.1	RLK		Lsat_1_v5_g_4_2633	270526	273965
Lsa011468.1	Lsat_1_v6_lg_4	16819330	16819905	1.5	-	.	Lsat_1_v5_gn_4_10081	Lsat_1_v5_gn_4_10081.1	PkinL		Lsat_1_v5_g_4_402	527401	527976
Lsa035935.1	Lsat_1_v6_lg_4	20461040	20463973	28.49	-	.	Lsat_1_v5_gn_4_12041	Lsat_1_v5_gn_4_12041.1	RLP		Lsat_1_v5_g_4_2501	109434	112373
Lsa018291.1	Lsat_1_v6_lg_4	27570434	27575273	22.6	+	.	Lsat_1_v5_gn_4_16020	Lsat_1_v5_gn_4_16020.1	RLK		Lsat_1_v5_g_4_383	6263	11102
Lsa022931.1	Lsat_1_v6_lg_4	33618408	33620696	9.75	+	.	Lsat_1_v5_gn_4_19380	Lsat_1_v5_gn_4_19380.1	LRR		Lsat_1_v5_g_4_1537	335516	337804
Lsa003334.1	Lsat_1_v6_lg_4	34733108	34736314	21.04	+	.	Lsat_1_v5_gn_4_19700	Lsat_1_v5_gn_4_19700.1	RLP		Lsat_1_v5_g_4_484	101011	104217
Lsa034254.1	Lsat_1_v6_lg_4	41353900	41357161	22.5	+	.	Lsat_1_v5_gn_4_23100	Lsat_1_v5_gn_4_23100.1	RLK		Lsat_1_v5_g_4_32	592792	596053
Lsa016965.1	Lsat_1_v6_lg_4	46756020	46759161	28.45	-	.	Lsat_1_v5_gn_4_26261	Lsat_1_v5_gn_4_26261.1	RLK		Lsat_1_v5_g_4_14	755713	758751
Lsa016944.1	Lsat_1_v6_lg_4	46933062	46935121	15.25	+	.	Lsat_1_v5_gn_4_26320	Lsat_1_v5_gn_4_26320.1	LRR		Lsat_1_v5_g_4_14	932652	934711
Lsa016951.1	Lsat_1_v6_lg_4	47366497	47373974	22.05	+	.	Lsat_1_v5_gn_4_26820	Lsat_1_v5_gn_4_26820.1	RLK		Lsat_1_v5_g_4_14	1365816	1373570		mo1 (178)
Lsa029151.1	Lsat_1_v6_lg_4	51479024	51480561	16	-	.	Lsat_1_v5_gn_4_29521	Lsat_1_v5_gn_4_29521.1	RLP		Lsat_1_v5_g_4_504	479034	480515
Lsa029172.1	Lsat_1_v6_lg_4	66649595	66651113	5.25	+	.	Lsat_1_v5_gn_4_37660	Lsat_1_v5_gn_4_37660.1	TNL	RGC20	Lsat_1_v5_g_4_38	1052117	1053635
Lsa029176.1	Lsat_1_v6_lg_4	66651340	66653234	4	+	.	Lsat_1_v5_gn_4_37680	Lsat_1_v5_gn_4_37680.1	LRR		Lsat_1_v5_g_4_38	1053862	1055756
Lsa029203.1	Lsat_1_v6_lg_4	66750247	66771831	1.8	-	.	Lsat_1_v5_gn_4_37741	Lsat_1_v5_gn_4_37741.1	PkinL		Lsat_1_v5_g_4_38	1152769	1179275
Lsa029204.2	Lsat_1_v6_lg_4	66830298	66854620	17.69	-	.	Lsat_1_v5_gn_4_37761	Lsat_1_v5_gn_4_37761.1	RLK		Lsat_1_v5_g_4_38	1232670	1257227
Lsa029205.2	Lsat_1_v6_lg_4	66903934	66916041	11.29	+	.	Lsat_1_v5_gn_4_37780	Lsat_1_v5_gn_4_37780.1	RLK		Lsat_1_v5_g_4_38	1306359	1318901
Lsa029188.1	Lsat_1_v6_lg_4	66929517	66933758	1.1	-	.	Lsat_1_v5_gn_4_37821	Lsat_1_v5_gn_4_37821.1	TNL	RGC20	Lsat_1_v5_g_4_38	1332039	1336280
Lsa029167.1	Lsat_1_v6_lg_4	66960495	66964366	2.36	-	.	Lsat_1_v5_gn_4_37841	Lsat_1_v5_gn_4_37841.1	TNL	RGC20	Lsat_1_v5_g_4_38	1363017	1366782
Lsa029185.1	Lsat_1_v6_lg_4	66994595	66998147	1.25	-	.	Lsat_1_v5_gn_4_37901	Lsat_1_v5_gn_4_37901.1	TNL	RGC20	Lsat_1_v5_g_4_38	1397117	1400669
Lsa029166.1	Lsat_1_v6_lg_4	67023380	67034596	2.11	-	.	Lsat_1_v5_gn_4_37921	Lsat_1_v5_gn_4_37921.1	TNL	RGC20	Lsat_1_v5_g_4_38	1425902	1437073
Lsa033922.1	Lsat_1_v6_lg_4	73731445	73735286	5.95	+	.	Lsat_1_v5_gn_4_41240	Lsat_1_v5_gn_4_41240.1	RLK		Lsat_1_v5_g_4_1183	399408	403249
Lsa033912.1	Lsat_1_v6_lg_4	73782995	73786344	6.9	+	.	Lsat_1_v5_gn_4_41280	Lsat_1_v5_gn_4_41280.1	RLK		Lsat_1_v5_g_4_1183	450958	454307
Lsa033920.1	Lsat_1_v6_lg_4	73799027	73803799	4.35	+	.	Lsat_1_v5_gn_4_41340	Lsat_1_v5_gn_4_41340.1	RLK		Lsat_1_v5_g_4_1183	466990	471646
Lsa026454.1	Lsat_1_v6_lg_4	81463148	81464432	7.05	-	.	Lsat_1_v5_gn_4_46101	Lsat_1_v5_gn_4_46101.1	LRR		Lsat_1_v5_g_4_523	136897	138181
Lsa026462.1	Lsat_1_v6_lg_4	81789713	81791610	6.5	+	.	Lsat_1_v5_gn_4_46380	Lsat_1_v5_gn_4_46380.1	LRR		Lsat_1_v5_g_4_523	463462	465359
Lsa012816.1	Lsat_1_v6_lg_4	84810561	84813865	9.95	+	.	Lsat_1_v5_gn_4_48400	Lsat_1_v5_gn_4_48400.1	RLK		Lsat_1_v5_g_4_1978	15032	18047
Lsa017665.1	Lsat_1_v6_lg_4	85969565	85975279	20.7	+	.	Lsat_1_v5_gn_4_48900	Lsat_1_v5_gn_4_48900.1	PkinL		Lsat_1_v5_g_4_210	790619	796898
Lsa038028.1	Lsat_1_v6_lg_4	92232864	92236175	20.03	-	.	Lsat_1_v5_gn_4_52181	Lsat_1_v5_gn_4_52181.1	RLP		Lsat_1_v5_g_4_720	517930	521272
Lsa024390.1	Lsat_1_v6_lg_4	95347340	95348595	7.03	+	.	Lsat_1_v5_gn_4_54020	Lsat_1_v5_gn_4_54020.1	T		Lsat_1_v5_g_4_673174	41360	43215
Lsa012661.1	Lsat_1_v6_lg_4	95485905	95486994	7.75	+	.	Lsat_1_v5_gn_4_54160	Lsat_1_v5_gn_4_54160.1	T		Lsat_1_v5_g_4_1454	82101	83190
Lsa012664.1	Lsat_1_v6_lg_4	95672032	95673310	5	-	.	Lsat_1_v5_gn_4_54261	Lsat_1_v5_gn_4_54261.1	T		Lsat_1_v5_g_4_1454	268228	269506
Lsa019111.1	Lsat_1_v6_lg_4	102818082	102824765	49.61	-	.	Lsat_1_v5_gn_4_56881	Lsat_1_v5_gn_4_56881.1	LRR		Lsat_1_v5_g_4_114	687374	694155		qDM4.1
Lsa023862.1	Lsat_1_v6_lg_4	129905936	129908624	1.83	-	.	Lsat_1_v5_gn_4_69721	Lsat_1_v5_gn_4_69721.1	LRR		Lsat_1_v5_g_4_601	295030	297718
Lsa033393.1	Lsat_1_v6_lg_4	138718165	138719965	7.75	+	.	Lsat_1_v5_gn_4_73000	Lsat_1_v5_gn_4_73000.1	RLK		Lsat_1_v5_g_4_757	527206	529014
Lsa039243.1	Lsat_1_v6_lg_4	145083347	145086292	6.8	+	.	Lsat_1_v5_gn_4_75740	Lsat_1_v5_gn_4_75740.1	RLP		Lsat_1_v5_g_4_1181	429162	432107
Lsa022437.1	Lsat_1_v6_lg_4	146022845	146028673	8.15	+	.	Lsat_1_v5_gn_4_76040	Lsat_1_v5_gn_4_76040.1	RLK		Lsat_1_v5_g_4_673426	452971	458799
Lsa024911.1	Lsat_1_v6_lg_4	148122430	148126833	58.86	+	.	Lsat_1_v5_gn_4_76660	Lsat_1_v5_gn_4_76660.1	RLK		Lsat_1_v5_g_4_673398	469193	474343
Lsa004735.1	Lsat_1_v6_lg_4	148712884	148715190	7	+	.	Lsat_1_v5_gn_4_77180	Lsat_1_v5_gn_4_77180.1	LRR		Lsat_1_v5_g_4_560	424964	427270
Lsa003286.1	Lsat_1_v6_lg_4	150701847	150703912	22.6	+	.	Lsat_1_v5_gn_4_78640	Lsat_1_v5_gn_4_78640.1	RLK		Lsat_1_v5_g_4_1629	318493	320558
Lsa035481.1	Lsat_1_v6_lg_4	162855167	162857058	3.5	+	.	Lsat_1_v5_gn_4_84060	Lsat_1_v5_gn_4_84060.1	LRR		Lsat_1_v5_g_4_1195	529894	531785
Lsa017227.1	Lsat_1_v6_lg_4	166172952	166176907	NA	+	.	Lsat_1_v5_gn_4_85580	Lsat_1_v5_gn_4_85580.1	RLP		Lsat_1_v5_g_4_44	55785	59740
Lsa017242.1	Lsat_1_v6_lg_4	166185994	166187388	3	+	.	Lsat_1_v5_gn_4_85600	Lsat_1_v5_gn_4_85600.1	LRR		Lsat_1_v5_g_4_44	68827	70221
Lsa017233.1	Lsat_1_v6_lg_4	166277731	166281211	3.55	+	.	Lsat_1_v5_gn_4_85660	Lsat_1_v5_gn_4_85660.1	RLP		Lsat_1_v5_g_4_44	160564	163902
Lsa017224.1	Lsat_1_v6_lg_4	166361154	166362590	4	+	.	Lsat_1_v5_gn_4_85720	Lsat_1_v5_gn_4_85720.1	LRR		Lsat_1_v5_g_4_44	243987	245303
Lsa017226.1	Lsat_1_v6_lg_4	167008537	167010694	6.55	+	.	Lsat_1_v5_gn_4_86000	Lsat_1_v5_gn_4_86000.1	LRR		Lsat_1_v5_g_4_44	891370	893527
Lsa009978.1	Lsat_1_v6_lg_4	171758064	171762813	6.01	+	.	Lsat_1_v5_gn_4_88160	Lsat_1_v5_gn_4_88160.1	LRR		Lsat_1_v5_g_4_1864	244358	250092
Lsa015344.1	Lsat_1_v6_lg_4	172792262	172795601	1.5	-	.	Lsat_1_v5_gn_4_88801	Lsat_1_v5_gn_4_88801.1	RLK		Lsat_1_v5_g_4_6404	31385	39936
Lsa015342.1	Lsat_1_v6_lg_4	172796301	172800163	2.03	-	.	Lsat_1_v5_gn_4_88821	Lsat_1_v5_gn_4_88821.1	RLK		Lsat_1_v5_g_4_6404	40636	44498
Lsa006841.1	Lsat_1_v6_lg_4	173481825	173485707	22.4	+	.	Lsat_1_v5_gn_4_89360	Lsat_1_v5_gn_4_89360.1	RLK		Lsat_1_v5_g_4_1519	296453	300335
Lsa006842.1	Lsat_1_v6_lg_4	173605246	173609549	68.31	+	.	Lsat_1_v5_gn_4_89560	Lsat_1_v5_gn_4_89560.1	RLK		Lsat_1_v5_g_4_1519	419617	424218
Lsa017858.1	Lsat_1_v6_lg_4	188905523	188908606	3.01	-	.	Lsat_1_v5_gn_4_95161	Lsat_1_v5_gn_4_95161.1	RLP		Lsat_1_v5_g_4_673428	56412	59495
Lsa008515.1	Lsat_1_v6_lg_4	193198591	193203572	6.1	+	.	Lsat_1_v5_gn_4_97080	Lsat_1_v5_gn_4_97080.1	RLK		Lsat_1_v5_g_4_78	1025950	1031151
Lsa043448.1	Lsat_1_v6_lg_4	208956676	208957119	4.5	+	.	Lsat_1_v5_gn_4_103280	Lsat_1_v5_gn_4_103280.1	LRR		Lsat_1_v5_g_4_1492	435094	435537
Lsa005796.1	Lsat_1_v6_lg_4	215908115	215910301	5.33	+	.	Lsat_1_v5_gn_4_106200	Lsat_1_v5_gn_4_106200.1	RLK		Lsat_1_v5_g_4_3125	82447	84633
Lsa003285.1	Lsat_1_v6_lg_4	219290929	219295991	6.28	-	.	Lsat_1_v5_gn_4_107361	Lsat_1_v5_gn_4_107361.1	RLK		Lsat_1_v5_g_4_3490	40865	45573
Lsa013555.1	Lsat_1_v6_lg_4	227922826	227926079	17.7	+	.	Lsat_1_v5_gn_4_109800	Lsat_1_v5_gn_4_109800.1	RLK		Lsat_1_v5_g_4_3674	130454	133944					qFUS4.1 (108 - 119.88)
Lsa010691.1	Lsat_1_v6_lg_4	229295980	229298565	16.39	+	.	Lsat_1_v5_gn_4_110280	Lsat_1_v5_gn_4_110280.1	LRR		Lsat_1_v5_g_4_4914	34279	36914					LG4: 229,000,000 (?) - 262,828,401
Lsa033882.1	Lsat_1_v6_lg_4	231327253	231331510	20.73	+	.	Lsat_1_v5_gn_4_111140	Lsat_1_v5_gn_4_111140.1	TNL	RGC12	Lsat_1_v5_g_4_3548	158152	162782
Lsa036024.1	Lsat_1_v6_lg_4	242491485	242495056	27.6	-	.	Lsat_1_v5_gn_4_116021	Lsat_1_v5_gn_4_116021.1	non-RD_Kin		Lsat_1_v5_g_4_3934	40526	44097
Lsa002631.1	Lsat_1_v6_lg_4	251796268	251800258	24.4	+	.	Lsat_1_v5_gn_4_119240	Lsat_1_v5_gn_4_119240.1	RLK		Lsat_1_v5_g_4_971	219407	223465
Lsa018956.1	Lsat_1_v6_lg_4	278631408	278633302	15.35	-	.	Lsat_1_v5_gn_4_127741	Lsat_1_v5_gn_4_127741.1	LRR		Lsat_1_v5_g_4_6548	45800	47694		Dm44 (21.9 - 71.1)
Lsa004669.1	Lsat_1_v6_lg_4	278794537	278796334	11.65	-	.	Lsat_1_v5_gn_4_127841	Lsat_1_v5_gn_4_127841.1	PkinL		Lsat_1_v5_g_4_1986	897	3761		LG4: 241,608,394-395,480,327
Lsa016329.1	Lsat_1_v6_lg_4	283800228	283803260	10.75	-	.	Lsat_1_v5_gn_4_129001	Lsat_1_v5_gn_4_129001.1	RLK		Lsat_1_v5_g_4_8254	920	10038
Lsa035641.1	Lsat_1_v6_lg_4	286931180	286934302	6.5	+	.	Lsat_1_v5_gn_4_130100	Lsat_1_v5_gn_4_130100.1	non-RD_Kin		Lsat_1_v5_g_4_736	318490	321572
Lsa035640.1	Lsat_1_v6_lg_4	287156077	287159366	2.8	-	.	Lsat_1_v5_gn_4_130161	Lsat_1_v5_gn_4_130161.1	non-RD_Kin		Lsat_1_v5_g_4_736	543387	546676
Lsa003637.1	Lsat_1_v6_lg_4	313084218	313088083	7.85	-	.	Lsat_1_v5_gn_4_138061	Lsat_1_v5_gn_4_138061.1	RLK		Lsat_1_v5_g_4_915	536338	540203
Lsa003635.1	Lsat_1_v6_lg_4	313150580	313153795	6	+	.	Lsat_1_v5_gn_4_138080	Lsat_1_v5_gn_4_138080.1	CNL	RGC18	Lsat_1_v5_g_4_915	602700	605915
Lsa006829.1	Lsat_1_v6_lg_4	321010934	321012005	11.5	-	.	Lsat_1_v5_gn_4_140521	Lsat_1_v5_gn_4_140521.1	LRR		Lsat_1_v5_g_4_3461	63033	64562
Lsa017025.1	Lsat_1_v6_lg_4	327705224	327707888	6.4	+	.	Lsat_1_v5_gn_4_142780	Lsat_1_v5_gn_4_142780.1	T		Lsat_1_v5_g_4_2081	52145	54863
Lsa005833.1	Lsat_1_v6_lg_4	328940080	328942741	1.57	-	.	Lsat_1_v5_gn_4_143541	Lsat_1_v5_gn_4_143541.1	RLK		Lsat_1_v5_g_4_4434	14823	17484
Lsa007832.3	Lsat_1_v6_lg_4	332783463	332787775	3.95	-	.	Lsat_1_v5_gn_4_144921	Lsat_1_v5_gn_4_144921.1	TNL	RGC12	Lsat_1_v5_g_4_5355	16922	22890			Dm4 (40.1 - 67.5)	Dm11 (40.1 - 67.5)	Dm7 (45.3)								beginning of MRC4
Lsa031407.1	Lsat_1_v6_lg_4	334730117	334730509	5.6	+	.	Lsat_1_v5_gn_4_145880	Lsat_1_v5_gn_4_145880.1	LRR		Lsat_1_v5_g_4_167	745968	749903			LG4: 332,783,463 - 340,417,717	LG4: 332,783,463 - 340,417,717
Lsa031413.1	Lsat_1_v6_lg_4	334812173	334815749	4.15	+	.	Lsat_1_v5_gn_4_145920	Lsat_1_v5_gn_4_145920.1	Nc	RGC26	Lsat_1_v5_g_4_167	828187	831763
Lsa000178.1	Lsat_1_v6_lg_4	339346821	339349819	4.17	+	.	Lsat_1_v5_gn_4_147280	Lsat_1_v5_gn_4_147280.1	Nt	RGC12	Lsat_1_v5_g_4_1990	9674	20711
Lsa000182.1	Lsat_1_v6_lg_4	339375360	339379399	24.54	+	.	Lsat_1_v5_gn_4_147380	Lsat_1_v5_gn_4_147380.1	TNL	RGC12	Lsat_1_v5_g_4_1990	46231	50948
Lsa000189.1	Lsat_1_v6_lg_4	339464136	339468928	30.58	+	.	Lsat_1_v5_gn_4_147480	Lsat_1_v5_gn_4_147480.1	TNL	RGC12	Lsat_1_v5_g_4_1990	135028	139820
Lsa061949.1	Lsat_1_v6_lg_4	339510764	339511468	1.83	+	.	Lsat_1_v5_gn_4_147500	Lsat_1_v5_gn_4_147500.1	T		Lsat_1_v5_g_4_1990	181656	182360
Lsa061952.1	Lsat_1_v6_lg_4	339545103	339546064	1.33	+	.	Lsat_1_v5_gn_4_147540	Lsat_1_v5_gn_4_147540.1	Nt	RGC12	Lsat_1_v5_g_4_1990	215995	216956
Lsa001301.1	Lsat_1_v6_lg_4	339973933	339979511	9.55	+	.	Lsat_1_v5_gn_4_148140	Lsat_1_v5_gn_4_148140.1	TNL	RGC12	Lsat_1_v5_g_4_6355	31838	37574
Lsa001300.1	Lsat_1_v6_lg_4	339995387	339995811	3.75	+	.	Lsat_1_v5_gn_4_148180	Lsat_1_v5_gn_4_148180.1	LRR		Lsat_1_v5_g_4_6355	53292	54850
Lsa001299.1	Lsat_1_v6_lg_4	339997179	340002677	15.07	+	.	Lsat_1_v5_gn_4_148200	Lsat_1_v5_gn_4_148200.1	TNL	RGC12	Lsat_1_v5_g_4_6355	55084	60950
Lsa034545.1	Lsat_1_v6_lg_4	340231921	340235869	18.2	-	.	Lsat_1_v5_gn_4_148261	Lsat_1_v5_gn_4_148261.1	TNL	RGC12	Lsat_1_v5_g_4_4987	52450	57057
Lsa025738.1	Lsat_1_v6_lg_4	340333229	340339686	19.19	+	.	Lsat_1_v5_gn_4_148360	Lsat_1_v5_gn_4_148360.1	TNL	RGC12	Lsat_1_v5_g_4_4651	27944	34368
Lsa025736.1	Lsat_1_v6_lg_4	340361994	340365997	23.39	-	.	Lsat_1_v5_gn_4_148421	Lsat_1_v5_gn_4_148421.1	TNL	RGC12	Lsat_1_v5_g_4_4651	56735	60823
Lsa011780.1	Lsat_1_v6_lg_4	345348818	345353680	2.04	-	.	Lsat_1_v5_gn_4_150441	Lsat_1_v5_gn_4_150441.1	TNL	RGC12	Lsat_1_v5_g_4_1035	6437	10435
Lsa011787.1	Lsat_1_v6_lg_4	345356081	345360740	1.58	-	.	Lsat_1_v5_gn_4_150461	Lsat_1_v5_gn_4_150461.1	TNL	RGC12	Lsat_1_v5_g_4_1035	13645	17649
Lsa011782.1	Lsat_1_v6_lg_4	345441085	345443055	1.17	-	.	Lsat_1_v5_gn_4_150481	Lsat_1_v5_gn_4_150481.1	TN	RGC12	Lsat_1_v5_g_4_1035	97994	99964
Lsa011778.1	Lsat_1_v6_lg_4	345517204	345519610	1.23	-	.	Lsat_1_v5_gn_4_150501	Lsat_1_v5_gn_4_150501.1	NtL	RGC12	Lsat_1_v5_g_4_1035	174113	176519
Lsa011781.1	Lsat_1_v6_lg_4	345589230	345593599	2.36	-	.	Lsat_1_v5_gn_4_150561	Lsat_1_v5_gn_4_150561.1	TNL	RGC12	Lsat_1_v5_g_4_1035	246236	250508
Lsa011784.1	Lsat_1_v6_lg_4	345796041	345799897	1.22	-	.	Lsat_1_v5_gn_4_150621	Lsat_1_v5_gn_4_150621.1	TNL	RGC12	Lsat_1_v5_g_4_1035	452950	456806
Lsa011786.1	Lsat_1_v6_lg_4	345806793	345810711	1.4	-	.	Lsat_1_v5_gn_4_150641	Lsat_1_v5_gn_4_150641.1	TNL	RGC12	Lsat_1_v5_g_4_1035	463702	467620
Lsa011789.1	Lsat_1_v6_lg_4	345838865	345842638	1.34	-	.	Lsat_1_v5_gn_4_150681	Lsat_1_v5_gn_4_150681.1	TNL	RGC12	Lsat_1_v5_g_4_1035	495774	499547
Lsa000326.1	Lsat_1_v6_lg_4	349387260	349388723	12.5	-	.	Lsat_1_v5_gn_4_152381	Lsat_1_v5_gn_4_152381.1	LRR		Lsat_1_v5_g_4_5888	62773	64236
Lsa041418.1	Lsat_1_v6_lg_4	350455078	350458757	46.75	-	.	Lsat_1_v5_gn_4_152881	Lsat_1_v5_gn_4_152881.1	non-RD_Kin		Lsat_1_v5_g_4_860	318375	322054
Lsa014503.1	Lsat_1_v6_lg_4	351419326	351428026	3.88	-	.	Lsat_1_v5_gn_4_153081	Lsat_1_v5_gn_4_153081.1	T		Lsat_1_v5_g_4_472	242917	251505
Lsa039323.1	Lsat_1_v6_lg_4	357168178	357180281	1.61	-	.	Lsat_1_v5_gn_4_155261	Lsat_1_v5_gn_4_155261.1	NcL	RGC2	Lsat_1_v5_g_4_137	1081530	1093633
Lsa010236.1	Lsat_1_v6_lg_4	360023385	360030934	12.3	+	.	Lsat_1_v5_gn_4_156320	Lsat_1_v5_gn_4_156320.1	RLK		Lsat_1_v5_g_4_5521	9889	17438
Lsa023061.1	Lsat_1_v6_lg_4	366312534	366313653	7.5	-	.	Lsat_1_v5_gn_4_158441	Lsat_1_v5_gn_4_158441.1	RLP		Lsat_1_v5_g_4_1535	353304	354423
Lsa032414.1	Lsat_1_v6_lg_4	368672922	368677032	39.55	-	.	Lsat_1_v5_gn_4_159241	Lsat_1_v5_gn_4_159241.1	RLK		Lsat_1_v5_g_4_350	783276	787400
Lsa041590.1	Lsat_1_v6_lg_4	382676796	382680779	26.5	+	.	Lsat_1_v5_gn_4_163920	Lsat_1_v5_gn_4_163920.1	RLK		Lsat_1_v5_g_4_2011	226586	230648
Lsa030066.1	Lsat_1_v6_lg_4	383722575	383724509	5.15	+	.	Lsat_1_v5_gn_4_164280	Lsat_1_v5_gn_4_164280.1	LRR		Lsat_1_v5_g_4_217	116265	118199
Lsa030060.1	Lsat_1_v6_lg_4	383767369	383769277	6.2	+	.	Lsat_1_v5_gn_4_164300	Lsat_1_v5_gn_4_164300.1	LRR		Lsat_1_v5_g_4_217	161059	162967
Lsa030069.1	Lsat_1_v6_lg_4	384296500	384299283	9.35	+	.	Lsat_1_v5_gn_4_164500	Lsat_1_v5_gn_4_164500.1	RLK		Lsat_1_v5_g_4_217	690190	692973
Lsa010773.1	Lsat_1_v6_lg_4	385931998	385933551	8.3	+	.	Lsat_1_v5_gn_4_164980	Lsat_1_v5_gn_4_164980.1	LRR		Lsat_1_v5_g_4_394	497849	499222
Lsa043057.1	Lsat_1_v6_lg_4	393506878	393509860	17.16	-	.	Lsat_1_v5_gn_4_167461	Lsat_1_v5_gn_4_167461.1	LRR		Lsat_1_v5_g_4_673406	539695	544708
Lsa038073.1	Lsat_1_v6_lg_4	395476788	395480327	25.1	+	.	Lsat_1_v5_gn_4_168440	Lsat_1_v5_gn_4_168440.1	NcL	RGC32	Lsat_1_v5_g_4_102	288668	292556													end of MRC4
Lsa038080.1	Lsat_1_v6_lg_4	395500568	395503907	16.91	+	.	Lsat_1_v5_gn_4_168480	Lsat_1_v5_gn_4_168480.1	Nc	RGC32	Lsat_1_v5_g_4_102	311310	315910
Lsa038465.1	Lsat_1_v6_lg_4	403198022	403201709	22.7	+	.	Lsat_1_v5_gn_4_171740	Lsat_1_v5_gn_4_171740.1	RLK		Lsat_1_v5_g_4_263	213981	217668
Lsa027879.1	Lsat_1_v6_lg_4	411129989	411135331	32.29	-	.	Lsat_1_v5_gn_4_175061	Lsat_1_v5_gn_4_175061.1	RLK		Lsat_1_v5_g_4_794	274258	281803
Lsa025563.2	Lsat_1_v6_lg_4	420688183	420692652	18.02	-	.	Lsat_1_v5_gn_4_178521	Lsat_1_v5_gn_4_178521.1	LRR		Lsat_1_v5_g_4_1296	466072	471333
Lsa008723.1	Lsat_1_v6_lg_4	424478839	424481780	NA	-	.	Lsat_1_v5_gn_4_179861	Lsat_1_v5_gn_4_179861.3	LRR		Lsat_1_v5_g_4_3138	133624	136565
Lsa034226.1	Lsat_1_v6_lg_4	425139913	425141917	16.05	-	.	Lsat_1_v5_gn_4_180301	Lsat_1_v5_gn_4_180301.1	RLK		Lsat_1_v5_g_4_1974	217815	221055
Lsa043187.1	Lsat_1_v6_lg_4	434639686	434642446	10.01	-	.	Lsat_1_v5_gn_4_185381	Lsat_1_v5_gn_4_185381.1	RLK		Lsat_1_v5_g_4_212	619789	622910
Lsa030844.1	Lsat_1_v6_lg_5	5029911	5033566	17.32	-	.	Lsat_1_v5_gn_5_2281	Lsat_1_v5_gn_5_2281.1	non-RD_Kin		Lsat_1_v5_g_5_5921	64844	68927
Lsa013406.1	Lsat_1_v6_lg_5	6867698	6873382	1.71	-	.	Lsat_1_v5_gn_5_3681	Lsat_1_v5_gn_5_3681.1	RLP		Lsat_1_v5_g_5_6712	5357	11403
Lsa040771.1	Lsat_1_v6_lg_5	17770440	17772564	11.15	-	.	Lsat_1_v5_gn_5_7881	Lsat_1_v5_gn_5_7881.1	LRR		Lsat_1_v5_g_5_673281	144779	146903
Lsa002884.1	Lsat_1_v6_lg_5	19911805	19915845	49.83	-	.	Lsat_1_v5_gn_5_8861	Lsat_1_v5_gn_5_8861.1	LRR		Lsat_1_v5_g_5_691	717281	721514
Lsa000361.1	Lsat_1_v6_lg_5	21042414	21046391	21.44	-	.	Lsat_1_v5_gn_5_9301	Lsat_1_v5_gn_5_9301.1	LRR		Lsat_1_v5_g_5_4675	78582	82590
Lsa024152.1	Lsat_1_v6_lg_5	34328263	34330421	13.5	+	.	Lsat_1_v5_gn_5_14360	Lsat_1_v5_gn_5_14360.1	LRR		Lsat_1_v5_g_5_3380	155188	157152
Lsa016215.1	Lsat_1_v6_lg_5	68061422	68063203	17.08	+	.	Lsat_1_v5_gn_5_27220	Lsat_1_v5_gn_5_27220.1	TNL	RGC12	Lsat_1_v5_g_5_459	476362	480367
Lsa031187.1	Lsat_1_v6_lg_5	77757715	77760892	19.05	-	.	Lsat_1_v5_gn_5_30961	Lsat_1_v5_gn_5_30961.1	RLP		Lsat_1_v5_g_5_2342	150268	153445
Lsa036141.1	Lsat_1_v6_lg_5	77958698	77959867	4	-	.	Lsat_1_v5_gn_5_31121	Lsat_1_v5_gn_5_31121.1	RLP		Lsat_1_v5_g_5_942	17881	19050
Lsa036142.1	Lsat_1_v6_lg_5	77973130	77975750	17.5	+	.	Lsat_1_v5_gn_5_31140	Lsat_1_v5_gn_5_31140.1	RLP		Lsat_1_v5_g_5_942	31678	34933
Lsa022750.1	Lsat_1_v6_lg_5	86768892	86775406	40.81	-	.	Lsat_1_v5_gn_5_34601	Lsat_1_v5_gn_5_34601.1	RLK		Lsat_1_v5_g_5_3492	40545	47122
Lsa011775.1	Lsat_1_v6_lg_5	96784054	96790260	16.14	-	.	Lsat_1_v5_gn_5_38001	Lsat_1_v5_gn_5_38001.1	TNL	RGC12	Lsat_1_v5_g_5_2620	15375	20503
Lsa011774.1	Lsat_1_v6_lg_5	96830794	96835100	16	+	.	Lsat_1_v5_gn_5_38020	Lsat_1_v5_gn_5_38020.1	TNL	RGC12	Lsat_1_v5_g_5_2620	60550	64923													MRC5
Lsa029357.1	Lsat_1_v6_lg_5	98837221	98843411	20.82	+	.	Lsat_1_v5_gn_5_39440	Lsat_1_v5_gn_5_39440.1	TNL	RGC12	Lsat_1_v5_g_5_5574	3759	9949
Lsa029361.1	Lsat_1_v6_lg_5	98855414	98861345	19.38	+	.	Lsat_1_v5_gn_5_39460	Lsat_1_v5_gn_5_39460.1	TNL	RGC12	Lsat_1_v5_g_5_5574	21240	26929
Lsa029359.1	Lsat_1_v6_lg_5	98900612	98906108	10.07	-	.	Lsat_1_v5_gn_5_39581	Lsat_1_v5_gn_5_39581.1	TNL	RGC12	Lsat_1_v5_g_5_5574	66946	72646
Lsa007719.1	Lsat_1_v6_lg_5	106446235	106449996	22.55	+	.	Lsat_1_v5_gn_5_42060	Lsat_1_v5_gn_5_42060.1	RLP		Lsat_1_v5_g_5_1781	289072	292833
Lsa040371.1	Lsat_1_v6_lg_5	122256818	122260843	19.81	+	.	Lsat_1_v5_gn_5_47620	Lsat_1_v5_gn_5_47620.1	LRR		Lsat_1_v5_g_5_2067	43197	47154
Lsa004114.1	Lsat_1_v6_lg_5	140847030	140849170	7.9	-	.	Lsat_1_v5_gn_5_53781	Lsat_1_v5_gn_5_53781.1	LRR		Lsat_1_v5_g_5_1461	86577	92140
Lsa026732.1	Lsat_1_v6_lg_5	147756036	147759242	6.25	-	.	Lsat_1_v5_gn_5_56441	Lsat_1_v5_gn_5_56441.1	RLK		Lsat_1_v5_g_5_2224	272737	275943
Lsa039708.1	Lsat_1_v6_lg_5	148660370	148669990	2.75	+	.	Lsat_1_v5_gn_5_56740	Lsat_1_v5_gn_5_56740.1	LRR		Lsat_1_v5_g_5_839	603421	613041
Lsa001659.1	Lsat_1_v6_lg_5	157373318	157376874	53.68	+	.	Lsat_1_v5_gn_5_60820	Lsat_1_v5_gn_5_60820.1	RLK		Lsat_1_v5_g_5_3231	212454	217345
Lsa016027.1	Lsat_1_v6_lg_5	166682986	166690728	25.05	-	.	Lsat_1_v5_gn_5_65361	Lsat_1_v5_gn_5_65361.1	LRR		Lsat_1_v5_g_5_1491	206320	214194
Lsa069253.1	Lsat_1_v6_lg_5	168647068	168647394	NA	-	.	Lsat_1_v5_gn_5_65881	Lsat_1_v5_gn_5_65881.1	LRR		Lsat_1_v5_g_5_1308	72327	72653
Lsa008235.2	Lsat_1_v6_lg_5	179271390	179277538	11.28	-	.	Lsat_1_v5_gn_5_68881	Lsat_1_v5_gn_5_68881.1	RLK		Lsat_1_v5_g_5_2329	7567	14244
Lsa007749.1	Lsat_1_v6_lg_5	180766658	180767163	5.3	-	.	Lsat_1_v5_gn_5_69321	Lsat_1_v5_gn_5_69321.1	T		Lsat_1_v5_g_5_2735	76552	77057
Lsa013184.1	Lsat_1_v6_lg_5	199408290	199416465	14.05	-	.	Lsat_1_v5_gn_5_78281	Lsat_1_v5_gn_5_78281.1	TNL	RGC14	Lsat_1_v5_g_5_673346	82704	90824		qVRT_5a_1 (54 - 60)
Lsa026163.1	Lsat_1_v6_lg_5	223315625	223320176	31.94	+	.	Lsat_1_v5_gn_5_88180	Lsat_1_v5_gn_5_88180.1	RLK		Lsat_1_v5_g_5_1310	440436	445609		LG5: 196,663,210 - 217,718,931
Lsa007726.1	Lsat_1_v6_lg_5	229773140	229776265	21.2	+	.	Lsat_1_v5_gn_5_91080	Lsat_1_v5_gn_5_91080.1	RLK		Lsat_1_v5_g_5_1440	118707	121832
Lsa067335.1	Lsat_1_v6_lg_5	235092922	235093377	2	+	.	Lsat_1_v5_gn_5_93980	Lsat_1_v5_gn_5_93980.1	LRR		Lsat_1_v5_g_5_445	133291	133746
Lsa004969.1	Lsat_1_v6_lg_5	235115825	235118731	7.05	+	.	Lsat_1_v5_gn_5_94020	Lsat_1_v5_gn_5_94020.1	RLP		Lsat_1_v5_g_5_445	156194	159100
Lsa004983.1	Lsat_1_v6_lg_5	235157326	235157688	3.5	+	.	Lsat_1_v5_gn_5_94040	Lsat_1_v5_gn_5_94040.1	LRR		Lsat_1_v5_g_5_445	197292	198057
Lsa004972.1	Lsat_1_v6_lg_5	235201952	235204090	9	+	.	Lsat_1_v5_gn_5_94120	Lsat_1_v5_gn_5_94120.1	LRR		Lsat_1_v5_g_5_445	242321	244459
Lsa004979.1	Lsat_1_v6_lg_5	235231844	235235493	11.5	+	.	Lsat_1_v5_gn_5_94140	Lsat_1_v5_gn_5_94140.1	RLP		Lsat_1_v5_g_5_445	272213	275578
Lsa004980.1	Lsat_1_v6_lg_5	235254727	235257713	5.78	+	.	Lsat_1_v5_gn_5_94160	Lsat_1_v5_gn_5_94160.1	RLP		Lsat_1_v5_g_5_445	295075	299095
Lsa037038.1	Lsat_1_v6_lg_5	238645040	238657922	11.44	+	.	Lsat_1_v5_gn_5_95460	Lsat_1_v5_gn_5_95460.1	LRR		Lsat_1_v5_g_5_599	590715	603408
Lsa031595.1	Lsat_1_v6_lg_5	243593440	243597188	22.9	+	.	Lsat_1_v5_gn_5_98560	Lsat_1_v5_gn_5_98560.1	RLK		Lsat_1_v5_g_5_370	119430	123178
Lsa034802.1	Lsat_1_v6_lg_5	248481301	248483552	NA	+	.	Lsat_1_v5_gn_5_101140	Lsat_1_v5_gn_5_101140.1	LRR		Lsat_1_v5_g_5_782	195045	197296
Lsa037789.1	Lsat_1_v6_lg_5	249595364	249610110	7.77	+	.	Lsat_1_v5_gn_5_101660	Lsat_1_v5_gn_5_101660.1	TNL	RGC34	Lsat_1_v5_g_5_673271	20241	33798
Lsa037790.1	Lsat_1_v6_lg_5	249618250	249623614	13.52	+	.	Lsat_1_v5_gn_5_101700	Lsat_1_v5_gn_5_101700.1	TNL	RGC34	Lsat_1_v5_g_5_673271	43302	48666
Lsa043929.1	Lsat_1_v6_lg_5	249999520	250002774	17.73	+	.	Lsat_1_v5_gn_5_102060	Lsat_1_v5_gn_5_102060.1	LRR		Lsat_1_v5_g_5_3208	68334	71634
Lsa009628.1	Lsat_1_v6_lg_5	251820549	251826193	46.3	+	.	Lsat_1_v5_gn_5_103320	Lsat_1_v5_gn_5_103320.1	PkinL		Lsat_1_v5_g_5_7003	13450	19094
Lsa009626.1	Lsat_1_v6_lg_5	251832270	251836737	6.8	-	.	Lsat_1_v5_gn_5_103361	Lsat_1_v5_gn_5_103361.1	TNL	RGC34	Lsat_1_v5_g_5_7003	25208	30180
Lsa040611.1	Lsat_1_v6_lg_5	253054717	253066504	12.75	+	.	Lsat_1_v5_gn_5_104140	Lsat_1_v5_gn_5_104140.1	TNL	RGC36	Lsat_1_v5_g_5_681	185598	197439
Lsa032929.1	Lsat_1_v6_lg_5	263487727	263490985	13.72	-	.	Lsat_1_v5_gn_5_110561	Lsat_1_v5_gn_5_110561.1	PkinL		Lsat_1_v5_g_5_228	605010	608196
Lsa016744.1	Lsat_1_v6_lg_5	268050410	268051924	11.5	-	.	Lsat_1_v5_gn_5_114061	Lsat_1_v5_gn_5_114061.1	LRR		Lsat_1_v5_g_5_814	236114	237628
Lsa034933.1	Lsat_1_v6_lg_5	268786458	268787764	9.7	+	.	Lsat_1_v5_gn_5_114620	Lsat_1_v5_gn_5_114620.1	LRR		Lsat_1_v5_g_5_200	268946	270252
Lsa034942.1	Lsat_1_v6_lg_5	268961059	268964085	15.9	-	.	Lsat_1_v5_gn_5_114821	Lsat_1_v5_gn_5_114821.1	RLK		Lsat_1_v5_g_5_200	443507	446573
Lsa003248.1	Lsat_1_v6_lg_5	270618189	270618641	7.2	-	.	Lsat_1_v5_gn_5_115981	Lsat_1_v5_gn_5_115981.1	LRR		Lsat_1_v5_g_5_265	612025	613264
Lsa003250.1	Lsat_1_v6_lg_5	270673218	270675045	14.85	-	.	Lsat_1_v5_gn_5_116021	Lsat_1_v5_gn_5_116021.1	RLP		Lsat_1_v5_g_5_265	667385	668881
Lsa003257.1	Lsat_1_v6_lg_5	270715023	270716642	24.55	-	.	Lsat_1_v5_gn_5_116101	Lsat_1_v5_gn_5_116101.1	LRR		Lsat_1_v5_g_5_265	708859	710478
Lsa003246.1	Lsat_1_v6_lg_5	270824913	270826394	19.35	-	.	Lsat_1_v5_gn_5_116141	Lsat_1_v5_gn_5_116141.1	LRR		Lsat_1_v5_g_5_265	818986	820230
Lsa027038.1	Lsat_1_v6_lg_5	273451558	273452100	6	+	.	Lsat_1_v5_gn_5_117420	Lsat_1_v5_gn_5_117420.1	LRR		Lsat_1_v5_g_5_963	448002	448752
Lsa027034.1	Lsat_1_v6_lg_5	273508214	273509560	11.5	+	.	Lsat_1_v5_gn_5_117540	Lsat_1_v5_gn_5_117540.1	LRR		Lsat_1_v5_g_5_963	504658	506004
Lsa043513.1	Lsat_1_v6_lg_5	274374595	274377355	8.95	-	.	Lsat_1_v5_gn_5_118181	Lsat_1_v5_gn_5_118181.1	LRR		Lsat_1_v5_g_5_1325	65214	68705
Lsa031691.1	Lsat_1_v6_lg_5	274892972	274895796	15.85	+	.	Lsat_1_v5_gn_5_118520	Lsat_1_v5_gn_5_118520.1	RLK		Lsat_1_v5_g_5_2044	66219	68974
Lsa022715.1	Lsat_1_v6_lg_5	279380724	279385000	14.63	+	.	Lsat_1_v5_gn_5_121160	Lsat_1_v5_gn_5_121160.1	PkinL		Lsat_1_v5_g_5_892	271493	276297
Lsa004472.1	Lsat_1_v6_lg_5	286719053	286726671	16.16	-	.	Lsat_1_v5_gn_5_125941	Lsat_1_v5_gn_5_125941.1	RLK		Lsat_1_v5_g_5_4362	56939	64557
Lsa043756.1	Lsat_1_v6_lg_5	291249305	291254068	12.95	+	.	Lsat_1_v5_gn_5_128960	Lsat_1_v5_gn_5_128960.1	TNL	RGC38	Lsat_1_v5_g_5_1234	184346	189109													MRC5
Lsa012159.1	Lsat_1_v6_lg_5	302139460	302141616	11.6	+	.	Lsat_1_v5_gn_5_135840	Lsat_1_v5_gn_5_135840.1	RLK		Lsat_1_v5_g_5_4963	38611	40767
Lsa004830.1	Lsat_1_v6_lg_5	307651338	307653543	8	+	.	Lsat_1_v5_gn_5_139740	Lsat_1_v5_gn_5_139740.1	RLK		Lsat_1_v5_g_5_670	692019	694326
Lsa031207.1	Lsat_1_v6_lg_5	315923038	315925329	17.76	-	.	Lsat_1_v5_gn_5_143861	Lsat_1_v5_gn_5_143861.1	LRR		Lsat_1_v5_g_5_5219	38320	40820
Lsa000415.1	Lsat_1_v6_lg_5	319798477	319800116	14.05	+	.	Lsat_1_v5_gn_5_146540	Lsat_1_v5_gn_5_146540.1	LRR		Lsat_1_v5_g_5_35	1824396	1826035
Lsa013245.1	Lsat_1_v6_lg_5	322908312	322912908	14.05	-	.	Lsat_1_v5_gn_5_148481	Lsat_1_v5_gn_5_148481.1	LRR		Lsat_1_v5_g_5_51	630428	635142
Lsa029809.1	Lsat_1_v6_lg_5	325430777	325433428	28.38	+	.	Lsat_1_v5_gn_5_149480	Lsat_1_v5_gn_5_149480.1	RLK		Lsat_1_v5_g_5_6204	13570	16721
Lsa041043.1	Lsat_1_v6_lg_5	329295592	329299320	13.2	-	.	Lsat_1_v5_gn_5_151941	Lsat_1_v5_gn_5_151941.1	RLK		Lsat_1_v5_g_5_876	404728	408606
Lsa040504.1	Lsat_1_v6_lg_5	342179468	342179950	12.2	-	.	Lsat_1_v5_gn_5_159861	Lsat_1_v5_gn_5_159861.1	T		Lsat_1_v5_g_5_1547	212186	218328
Lsa033481.1	Lsat_1_v6_lg_5	344524049	344526203	13.4	+	.	Lsat_1_v5_gn_5_161480	Lsat_1_v5_gn_5_161480.1	non-RD_Kin		Lsat_1_v5_g_5_609	375448	379225
Lsa065564.1	Lsat_1_v6_lg_5	345807908	345808480	2	+	.	Lsat_1_v5_gn_5_162360	Lsat_1_v5_gn_5_162360.1	LRR		Lsat_1_v5_g_5_2922	187942	188514
Lsa109686.1	Lsat_1_v6_lg_5	345808532	345810784	1.05	+	.	Lsat_1_v5_gn_5_162400	Lsat_1_v5_gn_5_162400.1	RLP		Lsat_1_v5_g_5_2922	188566	190818
Lsa039047.1	Lsat_1_v6_lg_5	347808331	347811437	19.92	+	.	Lsat_1_v5_gn_5_164080	Lsat_1_v5_gn_5_164080.1	RLK		Lsat_1_v5_g_5_772	338937	343316
Lsa023136.1	Lsat_1_v6_lg_5	349141706	349146482	18.45	+	.	Lsat_1_v5_gn_5_164620	Lsat_1_v5_gn_5_164620.1	NcL	RGC1	Lsat_1_v5_g_5_1653	38144	42881
Lsa001759.1	Lsat_1_v6_lg_5	362370306	362374951	33.99	-	.	Lsat_1_v5_gn_5_173301	Lsat_1_v5_gn_5_173301.1	RLK		Lsat_1_v5_g_5_1757	337250	341186
Lsa001631.1	Lsat_1_v6_lg_5	368927401	368933600	36.85	-	.	Lsat_1_v5_gn_5_176421	Lsat_1_v5_gn_5_176421.1	RLK		Lsat_1_v5_g_5_932	482389	488643
Lsa007336.1	Lsat_1_v6_lg_5	369571045	369574653	19.5	+	.	Lsat_1_v5_gn_5_177300	Lsat_1_v5_gn_5_177300.1	RLK		Lsat_1_v5_g_5_1351	338767	343166
Lsa042496.1	Lsat_1_v6_lg_5	373925588	373928310	10.68	+	.	Lsat_1_v5_gn_5_179560	Lsat_1_v5_gn_5_179560.1	RLK		Lsat_1_v5_g_5_6416	2265	5053
Lsa015454.1	Lsat_1_v6_lg_5	376031400	376035736	15.08	+	.	Lsat_1_v5_gn_5_181240	Lsat_1_v5_gn_5_181240.1	RLK		Lsat_1_v5_g_5_2543	278160	282566
Lsa031468.1	Lsat_1_v6_lg_5	378244017	378245375	12.5	+	.	Lsat_1_v5_gn_5_182700	Lsat_1_v5_gn_5_182700.1	LRR		Lsat_1_v5_g_5_1706	174550	175944
Lsa023720.2	Lsat_1_v6_lg_5	378805980	378809759	17.32	+	.	Lsat_1_v5_gn_5_183260	Lsat_1_v5_gn_5_183260.1	RLK		Lsat_1_v5_g_5_3813	61377	71358
Lsa034740.1	Lsat_1_v6_lg_5	386641661	386643581	12.5	+	.	Lsat_1_v5_gn_5_188240	Lsat_1_v5_gn_5_188240.1	LRR		Lsat_1_v5_g_5_798	299516	301436
Lsa030198.1	Lsat_1_v6_lg_5	387742455	387744696	29.15	+	.	Lsat_1_v5_gn_5_188920	Lsat_1_v5_gn_5_188920.1	LRR		Lsat_1_v5_g_5_1104	374497	378525
Lsa034479.1	Lsat_1_v6_lg_5	388807714	388809311	12.7	-	.	Lsat_1_v5_gn_5_189941	Lsat_1_v5_gn_5_189941.1	LRR		Lsat_1_v5_g_5_2823	76092	77689
Lsa024873.1	Lsat_1_v6_lg_6	10978202	10981674	32.36	+	.	Lsat_1_v5_gn_6_6900	Lsat_1_v5_gn_6_6900.1	PkinL		Lsat_1_v5_g_6_644	7226	10797
Lsa008174.1	Lsat_1_v6_lg_6	12196403	12198478	21.95	-	.	Lsat_1_v5_gn_6_7801	Lsat_1_v5_gn_6_7801.1	RLK		Lsat_1_v5_g_6_1291	448192	450114
Lsa008169.1	Lsat_1_v6_lg_6	12240762	12243860	25.73	+	.	Lsat_1_v5_gn_6_7820	Lsat_1_v5_gn_6_7820.1	RLK		Lsat_1_v5_g_6_1291	492398	495623
Lsa040817.1	Lsat_1_v6_lg_6	13332573	13335807	16.77	-	.	Lsat_1_v5_gn_6_8501	Lsat_1_v5_gn_6_8501.1	RLK		Lsat_1_v5_g_6_6762	10189	13476
Lsa041155.1	Lsat_1_v6_lg_6	13691193	13694662	23.68	+	.	Lsat_1_v5_gn_6_8820	Lsat_1_v5_gn_6_8820.1	RLK		Lsat_1_v5_g_6_673327	312143	315678
Lsa030701.1	Lsat_1_v6_lg_6	17642443	17645318	22.61	+	.	Lsat_1_v5_gn_6_12380	Lsat_1_v5_gn_6_12380.1	LRR		Lsat_1_v5_g_6_496	642668	645841
Lsa016776.1	Lsat_1_v6_lg_6	21969695	21971914	13.25	-	.	Lsat_1_v5_gn_6_15261	Lsat_1_v5_gn_6_15261.1	PkinL		Lsat_1_v5_g_6_2159	339673	341892
Lsa016783.1	Lsat_1_v6_lg_6	21973177	21976519	8.67	-	.	Lsat_1_v5_gn_6_15301	Lsat_1_v5_gn_6_15301.1	RLK		Lsat_1_v5_g_6_2159	343155	346511
Lsa028182.1	Lsat_1_v6_lg_6	25683235	25686206	20.23	+	.	Lsat_1_v5_gn_6_17960	Lsat_1_v5_gn_6_17960.1	LRR		Lsat_1_v5_g_6_1650	324940	327931
Lsa040078.1	Lsat_1_v6_lg_6	32656893	32661252	18.19	+	.	Lsat_1_v5_gn_6_21320	Lsat_1_v5_gn_6_21320.1	RLP		Lsat_1_v5_g_6_1640	148112	152471
Lsa040083.1	Lsat_1_v6_lg_6	32903318	32905750	7.1	-	.	Lsat_1_v5_gn_6_21521	Lsat_1_v5_gn_6_21521.1	LRR		Lsat_1_v5_g_6_1640	394538	397826
Lsa005595.1	Lsat_1_v6_lg_6	36792455	36793546	7.5	+	.	Lsat_1_v5_gn_6_23140	Lsat_1_v5_gn_6_23140.1	LRR		Lsat_1_v5_g_6_2777	124515	125606
Lsa005818.1	Lsat_1_v6_lg_6	52748131	52752021	12.18	-	.	Lsat_1_v5_gn_6_31581	Lsat_1_v5_gn_6_31581.1	RLK		Lsat_1_v5_g_6_1083	339393	343283
Lsa070338.1	Lsat_1_v6_lg_6	62584723	62586297	NA	+	.	Lsat_1_v5_gn_6_36940	Lsat_1_v5_gn_6_36940.4	LRR		Lsat_1_v5_g_6_673425	1342708	1344282
Lsa036973.1	Lsat_1_v6_lg_6	70264895	70267540	18.8	-	.	Lsat_1_v5_gn_6_42181	Lsat_1_v5_gn_6_42181.1	RLP		Lsat_1_v5_g_6_1822	338571	341512
Lsa036974.1	Lsat_1_v6_lg_6	70283278	70284072	6.3	-	.	Lsat_1_v5_gn_6_42241	Lsat_1_v5_gn_6_42241.1	LRR		Lsat_1_v5_g_6_1822	357096	360992
Lsa036975.1	Lsat_1_v6_lg_6	70322954	70327201	5.35	-	.	Lsat_1_v5_gn_6_42341	Lsat_1_v5_gn_6_42341.1	RLP		Lsat_1_v5_g_6_1822	396383	401019
Lsa006792.1	Lsat_1_v6_lg_6	70434115	70436186	7.95	+	.	Lsat_1_v5_gn_6_42540	Lsat_1_v5_gn_6_42540.1	RLP		Lsat_1_v5_g_6_5100	101543	115900
Lsa014719.1	Lsat_1_v6_lg_6	70969930	70973597	9	-	.	Lsat_1_v5_gn_6_42921	Lsat_1_v5_gn_6_42921.1	NcL	RGC10	Lsat_1_v5_g_6_4340	105949	109616
Lsa031566.1	Lsat_1_v6_lg_6	71288714	71291473	26.25	+	.	Lsat_1_v5_gn_6_43080	Lsat_1_v5_gn_6_43080.1	RLP		Lsat_1_v5_g_6_767	18718	21655
Lsa031567.1	Lsat_1_v6_lg_6	71373451	71376054	10.8	+	.	Lsat_1_v5_gn_6_43160	Lsat_1_v5_gn_6_43160.1	RLP		Lsat_1_v5_g_6_767	103379	106102
Lsa006339.2	Lsat_1_v6_lg_6	73583244	73585248	7.25	+	.	Lsat_1_v5_gn_6_44580	Lsat_1_v5_gn_6_44580.1	LRR		Lsat_1_v5_g_6_673430	1606054	1608667
Lsa089316.1	Lsat_1_v6_lg_6	73641434	73644205	8.55	+	.	Lsat_1_v5_gn_6_44620	Lsat_1_v5_gn_6_44620.1	RLP		Lsat_1_v5_g_6_673430	1664562	1667333
Lsa006334.1	Lsat_1_v6_lg_6	73909228	73911921	6.4	+	.	Lsat_1_v5_gn_6_44800	Lsat_1_v5_gn_6_44800.1	RLP		Lsat_1_v5_g_6_673430	1932356	1934917
Lsa144091.1	Lsat_1_v6_lg_6	74081545	74084839	NA	+	.	Lsat_1_v5_gn_6_45000	Lsat_1_v5_gn_6_45000.2	RLP		Lsat_1_v5_g_6_673430	2104673	2107967
Lsa006372.2	Lsat_1_v6_lg_6	74146925	74149789	15.05	+	.	Lsat_1_v5_gn_6_45060	Lsat_1_v5_gn_6_45060.1	RLP		Lsat_1_v5_g_6_673430	2169973	2173043
Lsa006374.1	Lsat_1_v6_lg_6	74282756	74285443	19.3	+	.	Lsat_1_v5_gn_6_45160	Lsat_1_v5_gn_6_45160.1	RLP		Lsat_1_v5_g_6_673430	2305592	2308747
Lsa006375.2	Lsat_1_v6_lg_6	74347064	74349778	16.55	+	.	Lsat_1_v5_gn_6_45200	Lsat_1_v5_gn_6_45200.1	RLP		Lsat_1_v5_g_6_673430	2370070	2373003
Lsa023386.1	Lsat_1_v6_lg_6	81344208	81377106	15.02	-	.	Lsat_1_v5_gn_6_48121	Lsat_1_v5_gn_6_48121.1	RLK		Lsat_1_v5_g_6_11	2111717	2144728
Lsa023376.8	Lsat_1_v6_lg_6	81408640	81430224	16.36	-	.	Lsat_1_v5_gn_6_48141	Lsat_1_v5_gn_6_48141.1	RLK		Lsat_1_v5_g_6_11	2176005	2197981
Lsa025891.1	Lsat_1_v6_lg_6	81988444	81989807	13.7	-	.	Lsat_1_v5_gn_6_48301	Lsat_1_v5_gn_6_48301.1	LRR		Lsat_1_v5_g_6_4139	38143	39506
Lsa008131.2	Lsat_1_v6_lg_6	84291565	84294357	18.75	+	.	Lsat_1_v5_gn_6_48780	Lsat_1_v5_gn_6_48780.1	RLP		Lsat_1_v5_g_6_776	47334	50600
Lsa008132.1	Lsat_1_v6_lg_6	84398037	84400454	9.55	+	.	Lsat_1_v5_gn_6_48860	Lsat_1_v5_gn_6_48860.1	LRR		Lsat_1_v5_g_6_776	153422	156253
Lsa008135.1	Lsat_1_v6_lg_6	84457584	84460310	12.3	-	.	Lsat_1_v5_gn_6_49001	Lsat_1_v5_gn_6_49001.1	RLP		Lsat_1_v5_g_6_776	213219	216190
Lsa072210.1	Lsat_1_v6_lg_6	84484791	84487574	5.1	+	.	Lsat_1_v5_gn_6_49060	Lsat_1_v5_gn_6_49060.1	RLP		Lsat_1_v5_g_6_776	240590	243373
Lsa127358.1	Lsat_1_v6_lg_6	84692737	84693738	NA	-	.	Lsat_1_v5_gn_6_49221	Lsat_1_v5_gn_6_49221.2	LRR		Lsat_1_v5_g_6_776	448536	449537
Lsa072219.1	Lsat_1_v6_lg_6	84735084	84737891	NA	-	.	Lsat_1_v5_gn_6_49321	Lsat_1_v5_gn_6_49321.3	LRR		Lsat_1_v5_g_6_776	490883	493690
Lsa008115.1	Lsat_1_v6_lg_6	84912668	84915511	7.9	+	.	Lsat_1_v5_gn_6_49480	Lsat_1_v5_gn_6_49480.1	RLP		Lsat_1_v5_g_6_776	668464	671163
Lsa025722.1	Lsat_1_v6_lg_6	85698622	85699419	4.9	-	.	Lsat_1_v5_gn_6_50141	Lsat_1_v5_gn_6_50141.1	RLP		Lsat_1_v5_g_6_456	141431	144067
Lsa070603.1	Lsat_1_v6_lg_6	85858883	85861532	7.5	+	.	Lsat_1_v5_gn_6_50320	Lsat_1_v5_gn_6_50320.1	RLP		Lsat_1_v5_g_6_456	301692	304341
Lsa070612.1	Lsat_1_v6_lg_6	85884285	85885037	4	+	.	Lsat_1_v5_gn_6_50340	Lsat_1_v5_gn_6_50340.1	RLP		Lsat_1_v5_g_6_456	327094	327846
Lsa071102.1	Lsat_1_v6_lg_6	87939455	87942124	2.55	+	.	Lsat_1_v5_gn_6_51420	Lsat_1_v5_gn_6_51420.1	RLP		Lsat_1_v5_g_6_791	241082	243751
Lsa031887.1	Lsat_1_v6_lg_6	87992900	87995728	15	+	.	Lsat_1_v5_gn_6_51440	Lsat_1_v5_gn_6_51440.1	RLP		Lsat_1_v5_g_6_791	294527	304770
Lsa127153.1	Lsat_1_v6_lg_6	88146997	88149285	NA	+	.	Lsat_1_v5_gn_6_51520	Lsat_1_v5_gn_6_51520.2	RLP		Lsat_1_v5_g_6_791	448624	450912
Lsa031890.1	Lsat_1_v6_lg_6	88253247	88254017	4	+	.	Lsat_1_v5_gn_6_51580	Lsat_1_v5_gn_6_51580.1	RLP		Lsat_1_v5_g_6_791	552990	556283
Lsa031892.1	Lsat_1_v6_lg_6	88278140	88280959	9.05	+	.	Lsat_1_v5_gn_6_51600	Lsat_1_v5_gn_6_51600.1	RLP		Lsat_1_v5_g_6_791	579392	582784
Lsa027092.1	Lsat_1_v6_lg_6	91552878	91555165	19.5	+	.	Lsat_1_v5_gn_6_53540	Lsat_1_v5_gn_6_53540.1	RLP		Lsat_1_v5_g_6_162	1241036	1243323
Lsa035535.1	Lsat_1_v6_lg_6	91690772	91702377	1.71	-	.	Lsat_1_v5_gn_6_53701	Lsat_1_v5_gn_6_53701.1	RLP		Lsat_1_v5_g_6_7677	11848	23453
Lsa022431.1	Lsat_1_v6_lg_6	91744390	91747071	12.65	-	.	Lsat_1_v5_gn_6_53901	Lsat_1_v5_gn_6_53901.1	RLP		Lsat_1_v5_g_6_5597	33287	36074
Lsa024608.1	Lsat_1_v6_lg_6	92349975	92352746	13.6	-	.	Lsat_1_v5_gn_6_54521	Lsat_1_v5_gn_6_54521.1	RLP		Lsat_1_v5_g_6_1081	540776	543716
Lsa069725.1	Lsat_1_v6_lg_6	92365200	92367809	6.1	-	.	Lsat_1_v5_gn_6_54541	Lsat_1_v5_gn_6_54541.1	LRR		Lsat_1_v5_g_6_1081	556093	558702
Lsa036159.1	Lsat_1_v6_lg_6	93746831	93749714	17.9	+	.	Lsat_1_v5_gn_6_55380	Lsat_1_v5_gn_6_55380.1	RLP		Lsat_1_v5_g_6_983	1825	4614
Lsa036160.1	Lsat_1_v6_lg_6	93838795	93841620	19	+	.	Lsat_1_v5_gn_6_55460	Lsat_1_v5_gn_6_55460.1	RLP		Lsat_1_v5_g_6_983	93819	96644
Lsa036169.1	Lsat_1_v6_lg_6	94008446	94011028	20.55	-	.	Lsat_1_v5_gn_6_55581	Lsat_1_v5_gn_6_55581.1	RLP		Lsat_1_v5_g_6_983	263470	266052
Lsa036782.1	Lsat_1_v6_lg_6	113364463	113369414	26.75	+	.	Lsat_1_v5_gn_6_63460	Lsat_1_v5_gn_6_63460.1	RLK		Lsat_1_v5_g_6_2098	196793	201744
Lsa015066.1	Lsat_1_v6_lg_6	145540757	145546212	15.7	-	.	Lsat_1_v5_gn_6_74641	Lsat_1_v5_gn_6_74641.1	TNL	RGC12	Lsat_1_v5_g_6_2356	69789	75818
Lsa040289.1	Lsat_1_v6_lg_6	152718528	152720607	15.83	+	.	Lsat_1_v5_gn_6_79160	Lsat_1_v5_gn_6_79160.1	LRR		Lsat_1_v5_g_6_513	599001	601149
Lsa072955.1	Lsat_1_v6_lg_6	158984026	158993582	1.75	+	.	Lsat_1_v5_gn_6_82440	Lsat_1_v5_gn_6_82440.1	LRR		Lsat_1_v5_g_6_4	1930617	1940173
Lsa031087.1	Lsat_1_v6_lg_6	166924222	166927197	16.8	-	.	Lsat_1_v5_gn_6_86121	Lsat_1_v5_gn_6_86121.1	RLK		Lsat_1_v5_g_6_626	441467	444737
Lsa010081.1	Lsat_1_v6_lg_6	168667374	168673470	25.13	-	.	Lsat_1_v5_gn_6_86861	Lsat_1_v5_gn_6_86861.1	PkinL		Lsat_1_v5_g_6_3939	137757	143920
Lsa038153.1	Lsat_1_v6_lg_6	185214492	185215121	8	+	.	Lsat_1_v5_gn_6_95920	Lsat_1_v5_gn_6_95920.1	LRR		Lsat_1_v5_g_6_786	639882	640511
Lsa038166.1	Lsat_1_v6_lg_6	185215793	185217561	3.5	+	.	Lsat_1_v5_gn_6_95940	Lsat_1_v5_gn_6_95940.1	LRR		Lsat_1_v5_g_6_786	641183	642951
Lsa010709.1	Lsat_1_v6_lg_6	186743733	186745648	12.38	+	.	Lsat_1_v5_gn_6_97240	Lsat_1_v5_gn_6_97240.1	LRR		Lsat_1_v5_g_6_1912	191842	193759
Lsa039116.1	Lsat_1_v6_lg_6	186973615	186979082	21.24	-	.	Lsat_1_v5_gn_6_97601	Lsat_1_v5_gn_6_97601.1	PkinL		Lsat_1_v5_g_6_673239	29034	34955
Lsa040374.1	Lsat_1_v6_lg_6	193111417	193114661	18.18	-	.	Lsat_1_v5_gn_6_100741	Lsat_1_v5_gn_6_100741.1	RLK		Lsat_1_v5_g_6_2566	186479	193704
Lsa040376.1	Lsat_1_v6_lg_6	193123519	193127367	34.33	-	.	Lsat_1_v5_gn_6_100781	Lsat_1_v5_gn_6_100781.1	RLK		Lsat_1_v5_g_6_2566	202562	206463
Lsa028353.1	Lsat_1_v6_lg_6	194218050	194222393	16.55	-	.	Lsat_1_v5_gn_6_101281	Lsat_1_v5_gn_6_101281.1	RLK		Lsat_1_v5_g_6_870	6738	10727
Lsa023244.1	Lsat_1_v6_lg_6	197059171	197061504	18.27	+	.	Lsat_1_v5_gn_6_103260	Lsat_1_v5_gn_6_103260.1	LRR		Lsat_1_v5_g_6_1739	346415	349533
Lsa071911.1	Lsat_1_v6_lg_6	202890730	202891768	6.08	+	.	Lsat_1_v5_gn_6_105480	Lsat_1_v5_gn_6_105480.1	LRR		Lsat_1_v5_g_6_1488	149943	150981
Lsa005977.1	Lsat_1_v6_lg_6	204958495	204963758	10.83	+	.	Lsat_1_v5_gn_6_106340	Lsat_1_v5_gn_6_106340.1	LRR		Lsat_1_v5_g_6_1481	360923	365845
Lsa005980.1	Lsat_1_v6_lg_6	205069140	205072069	17.43	+	.	Lsat_1_v5_gn_6_106460	Lsat_1_v5_gn_6_106460.1	LRR		Lsat_1_v5_g_6_1481	471568	474497
Lsa026358.1	Lsat_1_v6_lg_6	208723402	208726817	21.93	+	.	Lsat_1_v5_gn_6_107920	Lsat_1_v5_gn_6_107920.1	RLK		Lsat_1_v5_g_6_777	289766	294499
Lsa026355.1	Lsat_1_v6_lg_6	208843178	208846299	20.27	+	.	Lsat_1_v5_gn_6_108000	Lsat_1_v5_gn_6_108000.1	RLK		Lsat_1_v5_g_6_777	410196	413317
Lsa036828.1	Lsat_1_v6_lg_6	217331080	217332399	13	-	.	Lsat_1_v5_gn_6_112561	Lsat_1_v5_gn_6_112561.1	LRR		Lsat_1_v5_g_6_1658	116648	117967
Lsa015925.1	Lsat_1_v6_lg_6	218325797	218330916	4.35	-	.	Lsat_1_v5_gn_6_113481	Lsat_1_v5_gn_6_113481.1	LRR		Lsat_1_v5_g_6_1541	103253	108372
Lsa001142.1	Lsat_1_v6_lg_7	10179665	10180579	2.25	+	.	Lsat_1_v5_gn_7_8460	Lsat_1_v5_gn_7_8460.1	Nc	RGC18	Lsat_1_v5_g_7_1642	312920	313834
Lsa014199.1	Lsat_1_v6_lg_7	13745269	13747243	8.08	-	.	Lsat_1_v5_gn_7_10161	Lsat_1_v5_gn_7_10161.1	LRR		Lsat_1_v5_g_7_355	572161	574431
Lsa032072.1	Lsat_1_v6_lg_7	22546726	22551849	33.54	-	.	Lsat_1_v5_gn_7_15161	Lsat_1_v5_gn_7_15161.1	RLK		Lsat_1_v5_g_7_107	705900	711264
Lsa004090.1	Lsat_1_v6_lg_7	25557120	25563762	13.16	+	.	Lsat_1_v5_gn_7_17340	Lsat_1_v5_gn_7_17340.1	LRR		Lsat_1_v5_g_7_346	500677	507319
Lsa030311.1	Lsat_1_v6_lg_7	29052404	29054537	3.68	-	.	Lsat_1_v5_gn_7_19521	Lsat_1_v5_gn_7_19521.1	LRR		Lsat_1_v5_g_7_673418	134405	136350
Lsa030316.1	Lsat_1_v6_lg_7	29830559	29835743	4.84	-	.	Lsat_1_v5_gn_7_19981	Lsat_1_v5_gn_7_19981.1	RLK		Lsat_1_v5_g_7_673418	912613	917556
Lsa012020.1	Lsat_1_v6_lg_7	32697641	32699232	7.2	+	.	Lsat_1_v5_gn_7_21620	Lsat_1_v5_gn_7_21620.1	Nc	RGC44	Lsat_1_v5_g_7_4614	55074	56665
Lsa043918.1	Lsat_1_v6_lg_7	32980120	32988955	17.62	+	.	Lsat_1_v5_gn_7_21720	Lsat_1_v5_gn_7_21720.1	non-RD_Kin		Lsat_1_v5_g_7_1967	15801	25077
Lsa002863.1	Lsat_1_v6_lg_7	34726066	34728946	18.93	-	.	Lsat_1_v5_gn_7_22421	Lsat_1_v5_gn_7_22421.1	RLK		Lsat_1_v5_g_7_519	618513	622551
Lsa014068.1	Lsat_1_v6_lg_7	38230515	38231978	10	+	.	Lsat_1_v5_gn_7_24240	Lsat_1_v5_gn_7_24240.1	RLP		Lsat_1_v5_g_7_291	23111	26041
Lsa014077.1	Lsat_1_v6_lg_7	38250483	38255417	13.18	-	.	Lsat_1_v5_gn_7_24301	Lsat_1_v5_gn_7_24301.1	RLK		Lsat_1_v5_g_7_291	42454	48355
Lsa003722.1	Lsat_1_v6_lg_7	43172925	43178841	11.52	-	.	Lsat_1_v5_gn_7_26661	Lsat_1_v5_gn_7_26661.1	RLK		Lsat_1_v5_g_7_258	348315	354263
Lsa003727.1	Lsat_1_v6_lg_7	43392160	43400078	15.95	+	.	Lsat_1_v5_gn_7_26780	Lsat_1_v5_gn_7_26780.1	RLK		Lsat_1_v5_g_7_258	567480	575534
Lsa003737.1	Lsat_1_v6_lg_7	43457161	43463628	19.68	+	.	Lsat_1_v5_gn_7_26820	Lsat_1_v5_gn_7_26820.1	RLK		Lsat_1_v5_g_7_258	632568	639050
Lsa000630.1	Lsat_1_v6_lg_7	49709817	49718959	22.41	+	.	Lsat_1_v5_gn_7_29400	Lsat_1_v5_gn_7_29400.1	LRR		Lsat_1_v5_g_7_4639	29237	38039
Lsa040164.1	Lsat_1_v6_lg_7	51466593	51472516	10.39	+	.	Lsat_1_v5_gn_7_30600	Lsat_1_v5_gn_7_30600.1	RLK		Lsat_1_v5_g_7_923	629665	636183
Lsa000112.1	Lsat_1_v6_lg_7	53473386	53474571	7.25	-	.	Lsat_1_v5_gn_7_32521	Lsat_1_v5_gn_7_32521.1	LRR		Lsat_1_v5_g_7_58	1421755	1423534
Lsa026044.1	Lsat_1_v6_lg_7	53928497	53932176	12.75	-	.	Lsat_1_v5_gn_7_32741	Lsat_1_v5_gn_7_32741.1	non-RD_Kin		Lsat_1_v5_g_7_673301	50711	54390
Lsa026043.1	Lsat_1_v6_lg_7	53951560	53964792	7.5	-	.	Lsat_1_v5_gn_7_32801	Lsat_1_v5_gn_7_32801.1	non-RD_Kin		Lsat_1_v5_g_7_673301	73774	86935
Lsa026041.1	Lsat_1_v6_lg_7	54012952	54016853	13.82	-	.	Lsat_1_v5_gn_7_32841	Lsat_1_v5_gn_7_32841.1	non-RD_Kin		Lsat_1_v5_g_7_673301	135166	141988
Lsa026040.1	Lsat_1_v6_lg_7	54090204	54091679	13.5	+	.	Lsat_1_v5_gn_7_32920	Lsat_1_v5_gn_7_32920.1	PkinL		Lsat_1_v5_g_7_673301	211921	213893
Lsa026036.1	Lsat_1_v6_lg_7	54091742	54093139	9.38	+	.	Lsat_1_v5_gn_7_32940	Lsat_1_v5_gn_7_32940.1	PkinL		Lsat_1_v5_g_7_673301	213956	215353
Lsa005885.1	Lsat_1_v6_lg_7	54681417	54684026	23	+	.	Lsat_1_v5_gn_7_33320	Lsat_1_v5_gn_7_33320.1	PkinL		Lsat_1_v5_g_7_5653	551	3829
Lsa008415.1	Lsat_1_v6_lg_7	57791543	57798074	3.55	+	.	Lsat_1_v5_gn_7_35540	Lsat_1_v5_gn_7_35540.1	TNL	RGC14	Lsat_1_v5_g_7_24	1089760	1095850
Lsa005572.2	Lsat_1_v6_lg_7	59632150	59672175	10.59	+	.	Lsat_1_v5_gn_7_36640	Lsat_1_v5_gn_7_36640.1	non-RD_Kin		Lsat_1_v5_g_7_357	910279	950304		qDM7.1
Lsa028829.1	Lsat_1_v6_lg_7	73720208	73720570	6.5	+	.	Lsat_1_v5_gn_7_44820	Lsat_1_v5_gn_7_44820.1	T		Lsat_1_v5_g_7_2549	194978	195340
Lsa028833.1	Lsat_1_v6_lg_7	73722421	73725687	5.75	+	.	Lsat_1_v5_gn_7_44840	Lsat_1_v5_gn_7_44840.1	Nt	RGC40	Lsat_1_v5_g_7_2549	195902	201032
Lsa028827.2	Lsat_1_v6_lg_7	73743899	73749248	19.2	+	.	Lsat_1_v5_gn_7_44940	Lsat_1_v5_gn_7_44940.1	TNL	RGC40	Lsat_1_v5_g_7_2549	218626	224138
Lsa075102.1	Lsat_1_v6_lg_7	73779000	73780234	1.5	+	.	Lsat_1_v5_gn_7_44960	Lsat_1_v5_gn_7_44960.1	TN	RGC40	Lsat_1_v5_g_7_2549	253770	255004
Lsa028839.1	Lsat_1_v6_lg_7	73784424	73785413	3.27	+	.	Lsat_1_v5_gn_7_45020	Lsat_1_v5_gn_7_45020.1	Nt	RGC40	Lsat_1_v5_g_7_2549	259194	260183
Lsa018584.1	Lsat_1_v6_lg_7	73906680	73908686	7.45	-	.	Lsat_1_v5_gn_7_45101	Lsat_1_v5_gn_7_45101.1	LRR		Lsat_1_v5_g_7_654	72824	75793
Lsa019244.1	Lsat_1_v6_lg_7	76472885	76493508	15.23	+	.	Lsat_1_v5_gn_7_46580	Lsat_1_v5_gn_7_46580.1	TNL	RGC14	Lsat_1_v5_g_7_2184	208980	229677
Lsa019248.1	Lsat_1_v6_lg_7	76512513	76517359	12.89	+	.	Lsat_1_v5_gn_7_46600	Lsat_1_v5_gn_7_46600.1	TNL	RGC40	Lsat_1_v5_g_7_2184	248608	253435
Lsa019246.2	Lsat_1_v6_lg_7	76528235	76540171	19.25	+	.	Lsat_1_v5_gn_7_46620	Lsat_1_v5_gn_7_46620.1	TNL	RGC14	Lsat_1_v5_g_7_2184	264257	277785
Lsa019241.1	Lsat_1_v6_lg_7	76570289	76575114	17.36	+	.	Lsat_1_v5_gn_7_46640	Lsat_1_v5_gn_7_46640.1	TNL	RGC40	Lsat_1_v5_g_7_2184	306384	311212
Lsa019243.1	Lsat_1_v6_lg_7	76601260	76601922	4.3	+	.	Lsat_1_v5_gn_7_46680	Lsat_1_v5_gn_7_46680.1	Nt	RGC40	Lsat_1_v5_g_7_2184	337223	338017
Lsa038480.1	Lsat_1_v6_lg_7	76640522	76644875	15.29	+	.	Lsat_1_v5_gn_7_46720	Lsat_1_v5_gn_7_46720.1	TNL	RGC40	Lsat_1_v5_g_7_5811	21541	26170
Lsa038104.1	Lsat_1_v6_lg_7	78710972	78715120	8.04	-	.	Lsat_1_v5_gn_7_48041	Lsat_1_v5_gn_7_48041.1	TNL	RGC40	Lsat_1_v5_g_7_117	974085	981628
Lsa076098.1	Lsat_1_v6_lg_7	78715289	78715825	2.5	+	.	Lsat_1_v5_gn_7_48060	Lsat_1_v5_gn_7_48060.1	T		Lsat_1_v5_g_7_117	981444	981980
Lsa038107.1	Lsat_1_v6_lg_7	78754906	78760940	3.1	-	.	Lsat_1_v5_gn_7_48101	Lsat_1_v5_gn_7_48101.1	TNL	RGC14	Lsat_1_v5_g_7_117	1020275	1027095
Lsa038110.1	Lsat_1_v6_lg_7	78834564	78840205	8.14	+	.	Lsat_1_v5_gn_7_48140	Lsat_1_v5_gn_7_48140.1	TNL	RGC14	Lsat_1_v5_g_7_117	1100719	1107869
Lsa038116.1	Lsat_1_v6_lg_7	78843799	78851100	24.14	-	.	Lsat_1_v5_gn_7_48161	Lsat_1_v5_gn_7_48161.1	TNL	RGC14	Lsat_1_v5_g_7_117	1109954	1117854
Lsa038092.1	Lsat_1_v6_lg_7	78892828	78897603	14.59	-	.	Lsat_1_v5_gn_7_48201	Lsat_1_v5_gn_7_48201.1	TNL	RGC40	Lsat_1_v5_g_7_117	1152933	1163874
Lsa038111.3	Lsat_1_v6_lg_7	78930963	78937205	10.32	+	.	Lsat_1_v5_gn_7_48220	Lsat_1_v5_gn_7_48220.1	TNL	RGC40	Lsat_1_v5_g_7_117	1197014	1204523
Lsa038099.2	Lsat_1_v6_lg_7	79020594	79031652	9.95	+	.	Lsat_1_v5_gn_7_48240	Lsat_1_v5_gn_7_48240.1	TNL	RGC14	Lsat_1_v5_g_7_117	1286246	1298655
Lsa027068.1	Lsat_1_v6_lg_7	79270863	79274689	16.8	+	.	Lsat_1_v5_gn_7_48300	Lsat_1_v5_gn_7_48300.1	RLK		Lsat_1_v5_g_7_7337	3432	7262
Lsa019216.1	Lsat_1_v6_lg_7	82662109	82665352	9.75	-	.	Lsat_1_v5_gn_7_49561	Lsat_1_v5_gn_7_49561.1	non-RD_Kin		Lsat_1_v5_g_7_5561	39381	42458
Lsa041324.1	Lsat_1_v6_lg_7	82850280	82853348	10.55	+	.	Lsat_1_v5_gn_7_49680	Lsat_1_v5_gn_7_49680.1	RLK		Lsat_1_v5_g_7_313	127882	130950
Lsa041323.1	Lsat_1_v6_lg_7	83240670	83241958	11.12	+	.	Lsat_1_v5_gn_7_50080	Lsat_1_v5_gn_7_50080.1	LRR		Lsat_1_v5_g_7_313	518272	519644
Lsa044051.1	Lsat_1_v6_lg_7	84985498	84988215	17.35	-	.	Lsat_1_v5_gn_7_51101	Lsat_1_v5_gn_7_51101.1	RLP		Lsat_1_v5_g_7_4426	68997	71681
Lsa075437.1	Lsat_1_v6_lg_7	86945015	86947331	3.3	+	.	Lsat_1_v5_gn_7_52280	Lsat_1_v5_gn_7_52280.1	LRR		Lsat_1_v5_g_7_213	264632	266948
Lsa005898.1	Lsat_1_v6_lg_7	92200118	92202887	11.83	+	.	Lsat_1_v5_gn_7_55120	Lsat_1_v5_gn_7_55120.1	LRR		Lsat_1_v5_g_7_2599	57290	60118
Lsa006606.1	Lsat_1_v6_lg_7	93071728	93078404	7	+	.	Lsat_1_v5_gn_7_55380	Lsat_1_v5_gn_7_55380.1	TNL	RGC15	Lsat_1_v5_g_7_2064	93313	99872
Lsa021875.1	Lsat_1_v6_lg_7	96094905	96097691	21.35	-	.	Lsat_1_v5_gn_7_56981	Lsat_1_v5_gn_7_56981.1	LRR		Lsat_1_v5_g_7_1374	204120	206906
Lsa008819.1	Lsat_1_v6_lg_7	97187156	97189226	10.33	+	.	Lsat_1_v5_gn_7_57480	Lsat_1_v5_gn_7_57480.1	RLK		Lsat_1_v5_g_7_639	443170	445227
Lsa011499.1	Lsat_1_v6_lg_7	118426766	118427416	8.5	+	.	Lsat_1_v5_gn_7_66320	Lsat_1_v5_gn_7_66320.1	T		Lsat_1_v5_g_7_430	404847	406354
Lsa011497.1	Lsat_1_v6_lg_7	118563793	118573842	15.47	+	.	Lsat_1_v5_gn_7_66420	Lsat_1_v5_gn_7_66420.1	TNL	RGC14	Lsat_1_v5_g_7_430	541656	551923
Lsa014827.1	Lsat_1_v6_lg_7	149236709	149240959	21.47	-	.	Lsat_1_v5_gn_7_76261	Lsat_1_v5_gn_7_76261.1	RLK		Lsat_1_v5_g_7_848	593027	597277		qFUS7.1 (62 - 91)
Lsa000541.1	Lsat_1_v6_lg_7	149634048	149638378	11.45	+	.	Lsat_1_v5_gn_7_76440	Lsat_1_v5_gn_7_76440.1	NcL	RGC1	Lsat_1_v5_g_7_913	320504	324812		LG7:149,750,770 - 160,641,695
Lsa031000.1	Lsat_1_v6_lg_7	156625483	156629331	40.23	-	.	Lsat_1_v5_gn_7_79861	Lsat_1_v5_gn_7_79861.1	RLK		Lsat_1_v5_g_7_673268	14535	18462
Lsa007602.1	Lsat_1_v6_lg_7	157770217	157770771	6.5	+	.	Lsat_1_v5_gn_7_80400	Lsat_1_v5_gn_7_80400.1	LRR		Lsat_1_v5_g_7_775	163479	164412			qDMR7.1
Lsa025602.1	Lsat_1_v6_lg_7	169373418	169378673	10.61	-	.	Lsat_1_v5_gn_7_85901	Lsat_1_v5_gn_7_85901.1	LRR WD40		Lsat_1_v5_g_7_406	435669	440924			LG7: 157,749,368 - 207,107,968
Lsa025600.1	Lsat_1_v6_lg_7	169825186	169826931	19.99	+	.	Lsat_1_v5_gn_7_86140	Lsat_1_v5_gn_7_86140.1	LRR		Lsat_1_v5_g_7_406	887436	889254
Lsa032861.1	Lsat_1_v6_lg_7	170250751	170254518	17.45	-	.	Lsat_1_v5_gn_7_86401	Lsat_1_v5_gn_7_86401.1	RLK		Lsat_1_v5_g_7_1956	216818	220521
Lsa036725.1	Lsat_1_v6_lg_7	171649532	171651932	9.57	+	.	Lsat_1_v5_gn_7_86920	Lsat_1_v5_gn_7_86920.1	LRR		Lsat_1_v5_g_7_3949	29150	32259
Lsa014902.1	Lsat_1_v6_lg_7	176853359	176855111	8.06	-	.	Lsat_1_v5_gn_7_89281	Lsat_1_v5_gn_7_89281.1	RLP		Lsat_1_v5_g_7_3062	144238	147874
Lsa019102.1	Lsat_1_v6_lg_7	185552765	185555668	27.7	-	.	Lsat_1_v5_gn_7_93161	Lsat_1_v5_gn_7_93161.1	RLP		Lsat_1_v5_g_7_4291	146619	149549
Lsa043459.1	Lsat_1_v6_lg_7	189179348	189180692	1.77	-	.	Lsat_1_v5_gn_7_95041	Lsat_1_v5_gn_7_95041.1	T		Lsat_1_v5_g_7_19	1510507	1513826
Lsa037321.1	Lsat_1_v6_lg_7	193899274	193901438	3.47	-	.	Lsat_1_v5_gn_7_97561	Lsat_1_v5_gn_7_97561.1	RLP		Lsat_1_v5_g_7_2542	9174	13069
Lsa037313.1	Lsat_1_v6_lg_7	193945420	193948428	14.6	-	.	Lsat_1_v5_gn_7_97581	Lsat_1_v5_gn_7_97581.1	RLP		Lsat_1_v5_g_7_2542	54606	58328
Lsa037319.1	Lsat_1_v6_lg_7	193980126	193981610	7.5	-	.	Lsat_1_v5_gn_7_97661	Lsat_1_v5_gn_7_97661.1	RLP		Lsat_1_v5_g_7_2542	89648	96123
Lsa037311.1	Lsat_1_v6_lg_7	194059887	194062824	21.2	-	.	Lsat_1_v5_gn_7_97721	Lsat_1_v5_gn_7_97721.1	RLP		Lsat_1_v5_g_7_2542	168685	172708
Lsa037318.1	Lsat_1_v6_lg_7	194088934	194090946	9.5	-	.	Lsat_1_v5_gn_7_97781	Lsat_1_v5_gn_7_97781.1	RLP		Lsat_1_v5_g_7_2542	198834	202293
Lsa037315.1	Lsat_1_v6_lg_7	194108713	194110107	3	-	.	Lsat_1_v5_gn_7_97801	Lsat_1_v5_gn_7_97801.1	RLP		Lsat_1_v5_g_7_2542	218474	220007
Lsa037312.1	Lsat_1_v6_lg_7	194155412	194158414	21.95	-	.	Lsat_1_v5_gn_7_97821	Lsat_1_v5_gn_7_97821.1	RLP		Lsat_1_v5_g_7_2542	265312	268314
Lsa024512.1	Lsat_1_v6_lg_7	194764963	194767997	28	-	.	Lsat_1_v5_gn_7_98221	Lsat_1_v5_gn_7_98221.1	RLP		Lsat_1_v5_g_7_1144	206451	209435
Lsa040063.1	Lsat_1_v6_lg_7	195673534	195676978	29.5	-	.	Lsat_1_v5_gn_7_98841	Lsat_1_v5_gn_7_98841.1	RLP		Lsat_1_v5_g_7_277	215904	219348
Lsa040071.1	Lsat_1_v6_lg_7	195689993	195693216	15.25	+	.	Lsat_1_v5_gn_7_98860	Lsat_1_v5_gn_7_98860.1	RLP		Lsat_1_v5_g_7_277	232363	235586
Lsa040435.1	Lsat_1_v6_lg_7	201670963	201679317	14.12	+	.	Lsat_1_v5_gn_7_102060	Lsat_1_v5_gn_7_102060.1	RLK		Lsat_1_v5_g_7_673416	85179	102428
Lsa040428.1	Lsat_1_v6_lg_7	201693594	201702489	12.42	+	.	Lsat_1_v5_gn_7_102080	Lsat_1_v5_gn_7_102080.1	PkinL		Lsat_1_v5_g_7_673416	116592	125668
Lsa029414.1	Lsat_1_v6_lg_7	205511770	205515538	24.95	-	.	Lsat_1_v5_gn_7_104021	Lsat_1_v5_gn_7_104021.1	RLK		Lsat_1_v5_g_7_410	165498	169266			qDMR7.1
Lsa041614.1	Lsat_1_v6_lg_7	209187181	209187862	9.25	+	.	Lsat_1_v5_gn_7_105480	Lsat_1_v5_gn_7_105480.1	T		Lsat_1_v5_g_7_464	269636	270317
Lsa013753.1	Lsat_1_v6_lg_7	210229850	210231508	6	-	.	Lsat_1_v5_gn_7_105881	Lsat_1_v5_gn_7_105881.1	RLP		Lsat_1_v5_g_7_1649	78280	79946
Lsa000957.1	Lsat_1_v6_lg_7	214545882	214548942	15.2	-	.	Lsat_1_v5_gn_7_108321	Lsat_1_v5_gn_7_108321.1	CNL	RGC28	Lsat_1_v5_g_7_1212	307364	310276
Lsa028103.1	Lsat_1_v6_lg_7	215027136	215029103	7.5	+	.	Lsat_1_v5_gn_7_108820	Lsat_1_v5_gn_7_108820.1	LRR		Lsat_1_v5_g_7_732	237338	239980
Lsa028109.1	Lsat_1_v6_lg_7	215065739	215067530	1.5	+	.	Lsat_1_v5_gn_7_108840	Lsat_1_v5_gn_7_108840.1	LRR		Lsat_1_v5_g_7_732	276478	278076
Lsa028087.2	Lsat_1_v6_lg_7	215348423	215350028	3.17	-	.	Lsat_1_v5_gn_7_109361	Lsat_1_v5_gn_7_109361.1	LRR		Lsat_1_v5_g_7_732	558822	561429
Lsa028123.2	Lsat_1_v6_lg_7	215388190	215389985	3.25	-	.	Lsat_1_v5_gn_7_109401	Lsat_1_v5_gn_7_109401.1	LRR		Lsat_1_v5_g_7_732	595629	601124
Lsa038234.2	Lsat_1_v6_lg_7	220747507	220797997	27.35	-	.	Lsat_1_v5_gn_7_111781	Lsat_1_v5_gn_7_111781.1	RLK		Lsat_1_v5_g_7_999	269310	319894
Lsa038245.1	Lsat_1_v6_lg_7	220812389	220824339	12.58	-	.	Lsat_1_v5_gn_7_111801	Lsat_1_v5_gn_7_111801.1	RLK		Lsat_1_v5_g_7_999	334105	346236
Lsa038233.3	Lsat_1_v6_lg_7	220877729	220890965	13.96	-	.	Lsat_1_v5_gn_7_111841	Lsat_1_v5_gn_7_111841.1	RLK		Lsat_1_v5_g_7_999	399421	412873
Lsa038241.1	Lsat_1_v6_lg_7	220911242	220918524	46.21	-	.	Lsat_1_v5_gn_7_111881	Lsat_1_v5_gn_7_111881.1	RLK		Lsat_1_v5_g_7_999	432802	442703
Lsa011710.1	Lsat_1_v6_lg_7	227183510	227186446	19.05	+	.	Lsat_1_v5_gn_7_115560	Lsat_1_v5_gn_7_115560.1	Nc	RGC23	Lsat_1_v5_g_7_362	35220	38156
Lsa011702.2	Lsat_1_v6_lg_7	227222366	227262589	8.44	-	.	Lsat_1_v5_gn_7_115621	Lsat_1_v5_gn_7_115621.1	TNL	RGC4	Lsat_1_v5_g_7_362	72999	114830
Lsa011709.1	Lsat_1_v6_lg_7	227906604	227910318	29.45	-	.	Lsat_1_v5_gn_7_115941	Lsat_1_v5_gn_7_115941.1	RLK		Lsat_1_v5_g_7_362	758534	762058
Lsa034070.1	Lsat_1_v6_lg_8	265085	268180	27.58	+	.	Lsat_1_v5_gn_8_340	Lsat_1_v5_gn_8_340.1	RLK		Lsat_1_v5_g_8_955	153153	156248
Lsa022919.1	Lsat_1_v6_lg_8	3232055	3233761	6	-	.	Lsat_1_v5_gn_8_1841	Lsat_1_v5_gn_8_1841.1	T		Lsat_1_v5_g_8_4883	32427	34223		AvrPpiC-HR (74.8 - 108)	ANTH8 (71.1 - 108)										MRC8A
Lsa022918.1	Lsat_1_v6_lg_8	3312691	3318321	14.4	-	.	Lsat_1_v5_gn_8_1861	Lsat_1_v5_gn_8_1861.1	TNL	RGC4	Lsat_1_v5_g_8_4883	113064	118764		LG8: 3,296,319 - 55,584,790	LG8: 3,296,319 - 55,584,790
Lsa036938.1	Lsat_1_v6_lg_8	3362323	3363777	6.03	-	.	Lsat_1_v5_gn_8_2001	Lsat_1_v5_gn_8_2001.1	LRR		Lsat_1_v5_g_8_1047	3518	8985
Lsa036920.1	Lsat_1_v6_lg_8	3375033	3377891	12.31	-	.	Lsat_1_v5_gn_8_2021	Lsat_1_v5_gn_8_2021.1	TNL	RGC4	Lsat_1_v5_g_8_1047	16413	19271
Lsa016315.1	Lsat_1_v6_lg_8	4011082	4014734	23.7	+	.	Lsat_1_v5_gn_8_2560	Lsat_1_v5_gn_8_2560.1	RLK		Lsat_1_v5_g_8_1829	50996	54744
Lsa005513.1	Lsat_1_v6_lg_8	9373399	9376069	15.23	-	.	Lsat_1_v5_gn_8_6141	Lsat_1_v5_gn_8_6141.1	RLK		Lsat_1_v5_g_8_655	106574	109244
Lsa002460.1	Lsat_1_v6_lg_8	16331983	16335351	14.95	-	.	Lsat_1_v5_gn_8_10241	Lsat_1_v5_gn_8_10241.1	RLK		Lsat_1_v5_g_8_1346	94786	98184
Lsa027853.1	Lsat_1_v6_lg_8	20665088	20668532	3.62	-	.	Lsat_1_v5_gn_8_13201	Lsat_1_v5_gn_8_13201.1	RLK		Lsat_1_v5_g_8_255	580792	584236
Lsa042365.1	Lsat_1_v6_lg_8	21608440	21612090	5.68	+	.	Lsat_1_v5_gn_8_13680	Lsat_1_v5_gn_8_13680.1	RLP		Lsat_1_v5_g_8_2271	87663	98371
Lsa042358.1	Lsat_1_v6_lg_8	21646824	21649985	16.7	-	.	Lsat_1_v5_gn_8_13781	Lsat_1_v5_gn_8_13781.1	RLP		Lsat_1_v5_g_8_2271	126047	129208
Lsa042359.1	Lsat_1_v6_lg_8	21694340	21696202	17.06	-	.	Lsat_1_v5_gn_8_13861	Lsat_1_v5_gn_8_13861.1	RLP		Lsat_1_v5_g_8_2271	165540	176136
Lsa022947.1	Lsat_1_v6_lg_8	23593025	23595018	4	+	.	Lsat_1_v5_gn_8_14700	Lsat_1_v5_gn_8_14700.1	TNL	RGC4	Lsat_1_v5_g_8_152	609472	611465
Lsa022961.1	Lsat_1_v6_lg_8	23595032	23598137	1.88	+	.	Lsat_1_v5_gn_8_14720	Lsat_1_v5_gn_8_14720.1	LRR		Lsat_1_v5_g_8_152	611479	614584
Lsa006288.1	Lsat_1_v6_lg_8	29715242	29721926	18.57	+	.	Lsat_1_v5_gn_8_18160	Lsat_1_v5_gn_8_18160.1	TNL	RGC4	Lsat_1_v5_g_8_880	399685	406489
Lsa019966.1	Lsat_1_v6_lg_8	39060423	39061324	NA	+	.	Lsat_1_v5_gn_8_25480	Lsat_1_v5_gn_8_25480.1	LRR		Lsat_1_v5_g_8_987	290170	291071
Lsa019971.1	Lsat_1_v6_lg_8	39104812	39108129	29.09	+	.	Lsat_1_v5_gn_8_25520	Lsat_1_v5_gn_8_25520.1	LRR		Lsat_1_v5_g_8_987	334446	337876
Lsa007698.1	Lsat_1_v6_lg_8	45120198	45123456	11.25	+	.	Lsat_1_v5_gn_8_29280	Lsat_1_v5_gn_8_29280.1	RLP		Lsat_1_v5_g_8_897	42680	45938
Lsa020952.1	Lsat_1_v6_lg_8	45902538	45905836	13.58	-	.	Lsat_1_v5_gn_8_30001	Lsat_1_v5_gn_8_30001.1	RLK		Lsat_1_v5_g_8_3207	170979	174459
Lsa000261.1	Lsat_1_v6_lg_8	46126583	46129383	16.5	+	.	Lsat_1_v5_gn_8_30160	Lsat_1_v5_gn_8_30160.1	RLK		Lsat_1_v5_g_8_4326	151333	153410
Lsa004255.1	Lsat_1_v6_lg_8	51404779	51418843	7.17	-	.	Lsat_1_v5_gn_8_32661	Lsat_1_v5_gn_8_32661.1	RLK		Lsat_1_v5_g_8_2348	52965	67029
Lsa028224.1	Lsat_1_v6_lg_8	53502004	53513303	11.85	+	.	Lsat_1_v5_gn_8_33880	Lsat_1_v5_gn_8_33880.1	RLP		Lsat_1_v5_g_8_731	455056	466589
Lsa026991.1	Lsat_1_v6_lg_8	57534972	57537833	13.4	+	.	Lsat_1_v5_gn_8_35940	Lsat_1_v5_gn_8_35940.1	Nc	RGC27	Lsat_1_v5_g_8_4290	82038	84899
Lsa026992.1	Lsat_1_v6_lg_8	57546947	57550231	9.8	-	.	Lsat_1_v5_gn_8_36021	Lsat_1_v5_gn_8_36021.1	Nc	RGC27	Lsat_1_v5_g_8_4290	90794	99264													MRC8A
Lsa013198.1	Lsat_1_v6_lg_8	60518394	60520181	13.5	-	.	Lsat_1_v5_gn_8_37381	Lsat_1_v5_gn_8_37381.1	RLP		Lsat_1_v5_g_8_8219	17201	18988
Lsa016543.1	Lsat_1_v6_lg_8	60983988	60990293	6.1	+	.	Lsat_1_v5_gn_8_37500	Lsat_1_v5_gn_8_37500.1	LRR		Lsat_1_v5_g_8_4154	139495	145800
Lsa008487.1	Lsat_1_v6_lg_8	61215020	61218908	31.15	-	.	Lsat_1_v5_gn_8_37761	Lsat_1_v5_gn_8_37761.1	RLK		Lsat_1_v5_g_8_326	142804	146794
Lsa043030.1	Lsat_1_v6_lg_8	68556960	68563527	12.01	+	.	Lsat_1_v5_gn_8_40680	Lsat_1_v5_gn_8_40680.1	TNL	RGC20	Lsat_1_v5_g_8_673399	546490	553447
Lsa011833.1	Lsat_1_v6_lg_8	69827228	69829994	20.48	+	.	Lsat_1_v5_gn_8_41440	Lsat_1_v5_gn_8_41440.1	non-RD_Kin		Lsat_1_v5_g_8_4356	148783	152550		AvrRps4-HR (50.6)
Lsa037214.1	Lsat_1_v6_lg_8	78631220	78633351	9.82	-	.	Lsat_1_v5_gn_8_45681	Lsat_1_v5_gn_8_45681.1	RLK		Lsat_1_v5_g_8_2337	220888	223022		LG8: 81,000,000 - 85,000,000 (approximately)
Lsa016908.1	Lsat_1_v6_lg_8	80076906	80079269	11.65	+	.	Lsat_1_v5_gn_8_46420	Lsat_1_v5_gn_8_46420.1	RLK		Lsat_1_v5_g_8_3860	83559	85922
Lsa016909.1	Lsat_1_v6_lg_8	80110049	80115380	46.64	+	.	Lsat_1_v5_gn_8_46480	Lsat_1_v5_gn_8_46480.1	PkinL		Lsat_1_v5_g_8_3860	116686	122268
Lsa026196.1	Lsat_1_v6_lg_8	81259632	81260822	3.25	-	.	Lsat_1_v5_gn_8_46921	Lsat_1_v5_gn_8_46921.1	T		Lsat_1_v5_g_8_493	356504	357694
Lsa026221.1	Lsat_1_v6_lg_8	81310650	81311312	6.5	-	.	Lsat_1_v5_gn_8_47001	Lsat_1_v5_gn_8_47001.1	T		Lsat_1_v5_g_8_493	406764	408184
Lsa026205.1	Lsat_1_v6_lg_8	81365886	81371183	6.2	-	.	Lsat_1_v5_gn_8_47121	Lsat_1_v5_gn_8_47121.1	TNL	RGC4	Lsat_1_v5_g_8_493	461138	467895													MRC8B
Lsa026204.1	Lsat_1_v6_lg_8	81377529	81381788	9	-	.	Lsat_1_v5_gn_8_47141	Lsat_1_v5_gn_8_47141.1	TNL	RGC4	Lsat_1_v5_g_8_493	474199	478864
Lsa077712.1	Lsat_1_v6_lg_8	81385102	81385718	1.5	-	.	Lsat_1_v5_gn_8_47161	Lsat_1_v5_gn_8_47161.1	Nt	RGC4	Lsat_1_v5_g_8_493	481974	482590
Lsa026222.1	Lsat_1_v6_lg_8	81394832	81401562	19.27	-	.	Lsat_1_v5_gn_8_47261	Lsat_1_v5_gn_8_47261.1	TNL	RGC4	Lsat_1_v5_g_8_493	491704	497398
Lsa026220.1	Lsat_1_v6_lg_8	81437743	81441766	12.7	-	.	Lsat_1_v5_gn_8_47281	Lsat_1_v5_gn_8_47281.1	TNL	RGC4	Lsat_1_v5_g_8_493	534514	538695
Lsa026219.1	Lsat_1_v6_lg_8	81461407	81467871	9.48	-	.	Lsat_1_v5_gn_8_47361	Lsat_1_v5_gn_8_47361.1	TNL	RGC4	Lsat_1_v5_g_8_493	558279	564588
Lsa017363.1	Lsat_1_v6_lg_8	82671675	82674693	27.03	-	.	Lsat_1_v5_gn_8_48161	Lsat_1_v5_gn_8_48161.1	LRR		Lsat_1_v5_g_8_2914	104628	107659
Lsa077136.1	Lsat_1_v6_lg_8	82707646	82713008	2.58	-	.	Lsat_1_v5_gn_8_48221	Lsat_1_v5_gn_8_48221.1	TNL	RGC4	Lsat_1_v5_g_8_2914	140612	145974
Lsa017362.1	Lsat_1_v6_lg_8	82721311	82727196	12.51	-	.	Lsat_1_v5_gn_8_48241	Lsat_1_v5_gn_8_48241.1	TNL	RGC4	Lsat_1_v5_g_8_2914	154469	160973
Lsa077138.1	Lsat_1_v6_lg_8	82761564	82772111	9.03	-	.	Lsat_1_v5_gn_8_48341	Lsat_1_v5_gn_8_48341.1	TNL	RGC4	Lsat_1_v5_g_8_2914	194530	205077
Lsa017359.1	Lsat_1_v6_lg_8	82791846	82796537	12.95	-	.	Lsat_1_v5_gn_8_48361	Lsat_1_v5_gn_8_48361.1	TNL	RGC4	Lsat_1_v5_g_8_2914	224587	229572
Lsa036549.1	Lsat_1_v6_lg_8	83072392	83074462	17.17	+	.	Lsat_1_v5_gn_8_48440	Lsat_1_v5_gn_8_48440.1	TNL	RGC4	Lsat_1_v5_g_8_6396	25979	45309
Lsa010258.1	Lsat_1_v6_lg_8	83129695	83130198	8.7	-	.	Lsat_1_v5_gn_8_48501	Lsat_1_v5_gn_8_48501.1	T		Lsat_1_v5_g_8_5410	5090	8252
Lsa010255.1	Lsat_1_v6_lg_8	83167618	83177655	7.5	-	.	Lsat_1_v5_gn_8_48581	Lsat_1_v5_gn_8_48581.1	TNL	RGC4	Lsat_1_v5_g_8_5410	42907	53625
Lsa017005.1	Lsat_1_v6_lg_8	83239048	83243132	22.5	-	.	Lsat_1_v5_gn_8_48621	Lsat_1_v5_gn_8_48621.1	TNL	RGC4	Lsat_1_v5_g_8_6008	5895	11161
Lsa034515.1	Lsat_1_v6_lg_8	83316421	83320672	7.67	+	.	Lsat_1_v5_gn_8_48660	Lsat_1_v5_gn_8_48660.1	Nt	RGC4	Lsat_1_v5_g_8_4728	562	5221
Lsa034519.1	Lsat_1_v6_lg_8	83347243	83351171	23.24	+	.	Lsat_1_v5_gn_8_48680	Lsat_1_v5_gn_8_48680.1	TNL	RGC4	Lsat_1_v5_g_8_4728	31621	35794
Lsa034516.1	Lsat_1_v6_lg_8	83356903	83370000	13.04	+	.	Lsat_1_v5_gn_8_48700	Lsat_1_v5_gn_8_48700.1	TNL	RGC4	Lsat_1_v5_g_8_4728	39076	54603
Lsa034514.1	Lsat_1_v6_lg_8	83406294	83412075	8	+	.	Lsat_1_v5_gn_8_48740	Lsat_1_v5_gn_8_48740.1	TNL	RGC4	Lsat_1_v5_g_8_4728	90843	96624
Lsa034517.1	Lsat_1_v6_lg_8	83431053	83436674	15.73	+	.	Lsat_1_v5_gn_8_48760	Lsat_1_v5_gn_8_48760.1	TNL	RGC4	Lsat_1_v5_g_8_4728	116888	127793
Lsa014954.1	Lsat_1_v6_lg_8	83591428	83594890	17.05	+	.	Lsat_1_v5_gn_8_48960	Lsat_1_v5_gn_8_48960.1	TNL	RGC4	Lsat_1_v5_g_8_3656	135483	138945
Lsa014945.1	Lsat_1_v6_lg_8	83635520	83643900	6	+	.	Lsat_1_v5_gn_8_49000	Lsat_1_v5_gn_8_49000.1	TNL	RGC4	Lsat_1_v5_g_8_3656	169441	190230
Lsa022849.1	Lsat_1_v6_lg_8	84009467	84016163	14.15	-	.	Lsat_1_v5_gn_8_49401	Lsat_1_v5_gn_8_49401.1	TNL	RGC4	Lsat_1_v5_g_8_3342	14948	44463
Lsa022847.1	Lsat_1_v6_lg_8	84058797	84064897	22.45	-	.	Lsat_1_v5_gn_8_49481	Lsat_1_v5_gn_8_49481.1	TNL	RGC4	Lsat_1_v5_g_8_3342	73117	80073
Lsa034187.1	Lsat_1_v6_lg_8	84227892	84231747	13.45	+	.	Lsat_1_v5_gn_8_49780	Lsat_1_v5_gn_8_49780.1	TNL	RGC4	Lsat_1_v5_g_8_5228	10904	14766
Lsa034186.1	Lsat_1_v6_lg_8	84281434	84289799	17	+	.	Lsat_1_v5_gn_8_49880	Lsat_1_v5_gn_8_49880.1	TNL	RGC4	Lsat_1_v5_g_8_5228	64358	72833
Lsa025050.3	Lsat_1_v6_lg_8	84347595	84352018	15.9	-	.	Lsat_1_v5_gn_8_49901	Lsat_1_v5_gn_8_49901.1	TNL	RGC4	Lsat_1_v5_g_8_5288	14042	19014
Lsa025048.3	Lsat_1_v6_lg_8	84409407	84412535	14.11	-	.	Lsat_1_v5_gn_8_49961	Lsat_1_v5_gn_8_49961.1	TNL	RGC4	Lsat_1_v5_g_8_5288	76094	80964
Lsa025049.1	Lsat_1_v6_lg_8	84438351	84443882	19.02	-	.	Lsat_1_v5_gn_8_49981	Lsat_1_v5_gn_8_49981.1	TNL	RGC4	Lsat_1_v5_g_8_5288	105239	110774
Lsa041293.1	Lsat_1_v6_lg_8	84660251	84669084	19.69	+	.	Lsat_1_v5_gn_8_50060	Lsat_1_v5_gn_8_50060.1	TNL	RGC4	Lsat_1_v5_g_8_7833	10638	15219
Lsa001849.1	Lsat_1_v6_lg_8	85182483	85186939	12.43	+	.	Lsat_1_v5_gn_8_50380	Lsat_1_v5_gn_8_50380.1	TNL	RGC4	Lsat_1_v5_g_8_673373	203850	208250
Lsa001840.1	Lsat_1_v6_lg_8	85194666	85202067	12.3	-	.	Lsat_1_v5_gn_8_50421	Lsat_1_v5_gn_8_50421.1	TNL	RGC4	Lsat_1_v5_g_8_673373	215960	220870
Lsa074706.1	Lsat_1_v6_lg_8	85444593	85446066	NA	-	.	Lsat_1_v5_gn_8_50581	Lsat_1_v5_gn_8_50581.3	LRR		Lsat_1_v5_g_8_673373	465999	467472
Lsa001846.1	Lsat_1_v6_lg_8	85288894	85294972	19.18	-	.	Lsat_1_v5_gn_8_50481	Lsat_1_v5_gn_8_50481.1	TNL	RGC4	Lsat_1_v5_g_8_673373	310300	314612
Lsa001844.1	Lsat_1_v6_lg_8	85315135	85320945	8.9	-	.	Lsat_1_v5_gn_8_50541	Lsat_1_v5_gn_8_50541.1	TNL	RGC4	Lsat_1_v5_g_8_673373	336541	342595
Lsa001285.1	Lsat_1_v6_lg_8	85460018	85463916	11.25	-	.	Lsat_1_v5_gn_8_50621	Lsat_1_v5_gn_8_50621.1	TNL	RGC4	Lsat_1_v5_g_8_5412	5980	10705
Lsa001284.1	Lsat_1_v6_lg_8	85494228	85500413	24.37	-	.	Lsat_1_v5_gn_8_50681	Lsat_1_v5_gn_8_50681.1	TNL	RGC4	Lsat_1_v5_g_8_5412	40190	46375
Lsa001286.1	Lsat_1_v6_lg_8	85537432	85543811	15.47	-	.	Lsat_1_v5_gn_8_50701	Lsat_1_v5_gn_8_50701.1	TNL	RGC4	Lsat_1_v5_g_8_5412	83394	89773
Lsa022155.1	Lsat_1_v6_lg_8	88537957	88539441	NA	-	.	Lsat_1_v5_gn_8_51481	Lsat_1_v5_gn_8_51481.1	RLP		Lsat_1_v5_g_8_8464	247	1731
Lsa019175.1	Lsat_1_v6_lg_8	88561760	88563034	13.53	-	.	Lsat_1_v5_gn_8_51501	Lsat_1_v5_gn_8_51501.1	TN	RGC4	Lsat_1_v5_g_8_3050	26	8115													MRC8B
Lsa019169.1	Lsat_1_v6_lg_8	88573949	88574944	11.95	+	.	Lsat_1_v5_gn_8_51520	Lsat_1_v5_gn_8_51520.1	RLP		Lsat_1_v5_g_8_3050	15963	20501
Lsa109164.1	Lsat_1_v6_lg_8	88595923	88596501	NA	+	.	Lsat_1_v5_gn_8_51540	Lsat_1_v5_gn_8_51540.2	LRR		Lsat_1_v5_g_8_3050	40846	41424
Lsa019168.1	Lsat_1_v6_lg_8	88600285	88603345	16.2	+	.	Lsat_1_v5_gn_8_51560	Lsat_1_v5_gn_8_51560.1	LRR		Lsat_1_v5_g_8_3050	45208	48375
Lsa003816.1	Lsat_1_v6_lg_8	89774641	89776311	25.85	-	.	Lsat_1_v5_gn_8_52201	Lsat_1_v5_gn_8_52201.1	RLP		Lsat_1_v5_g_8_718	11389	14549
Lsa028052.1	Lsat_1_v6_lg_8	92841774	92844608	14	+	.	Lsat_1_v5_gn_8_54220	Lsat_1_v5_gn_8_54220.1	LRR		Lsat_1_v5_g_8_673390	4475	8110		qVRT_8a_1 (18 - 45)
Lsa022089.1	Lsat_1_v6_lg_8	118829967	118831369	13.17	+	.	Lsat_1_v5_gn_8_68380	Lsat_1_v5_gn_8_68380.1	LRR		Lsat_1_v5_g_8_589	334284	335844		LG8: 108,989,588 - 259,722,299
Lsa034889.1	Lsat_1_v6_lg_8	120815959	120818319	26.9	-	.	Lsat_1_v5_gn_8_69601	Lsat_1_v5_gn_8_69601.1	LRR		Lsat_1_v5_g_8_1372	454220	456580
Lsa039213.1	Lsat_1_v6_lg_8	122689381	122695059	346.3	-	.	Lsat_1_v5_gn_8_70621	Lsat_1_v5_gn_8_70621.1	RLK		Lsat_1_v5_g_8_25	521287	527340
Lsa039232.1	Lsat_1_v6_lg_8	122868695	122874109	24.06	-	.	Lsat_1_v5_gn_8_70661	Lsat_1_v5_gn_8_70661.1	LRR		Lsat_1_v5_g_8_25	700601	706015
Lsa028581.1	Lsat_1_v6_lg_8	124933722	124936196	5.83	-	.	Lsat_1_v5_gn_8_71601	Lsat_1_v5_gn_8_71601.1	RLK		Lsat_1_v5_g_8_1117	217902	220424
Lsa034433.1	Lsat_1_v6_lg_8	132551316	132554803	13.19	+	.	Lsat_1_v5_gn_8_75600	Lsat_1_v5_gn_8_75600.1	RLK		Lsat_1_v5_g_8_4171	98407	103404
Lsa028891.1	Lsat_1_v6_lg_8	134192815	134195018	8.9	-	.	Lsat_1_v5_gn_8_76881	Lsat_1_v5_gn_8_76881.1	LRR		Lsat_1_v5_g_8_1216	252931	255134
Lsa002205.1	Lsat_1_v6_lg_8	136319657	136322744	13.92	-	.	Lsat_1_v5_gn_8_78801	Lsat_1_v5_gn_8_78801.1	RLP		Lsat_1_v5_g_8_645	551815	563744
Lsa036949.1	Lsat_1_v6_lg_8	137064920	137067886	16.88	+	.	Lsat_1_v5_gn_8_79160	Lsat_1_v5_gn_8_79160.1	RLK		Lsat_1_v5_g_8_4968	78366	81400
Lsa043290.1	Lsat_1_v6_lg_8	137161252	137162300	16.5	-	.	Lsat_1_v5_gn_8_79221	Lsat_1_v5_gn_8_79221.1	LRR		Lsat_1_v5_g_8_3403	47235	48283
Lsa001777.2	Lsat_1_v6_lg_8	141318318	141322901	12.14	+	.	Lsat_1_v5_gn_8_82140	Lsat_1_v5_gn_8_82140.1	TNL	RGC12	Lsat_1_v5_g_8_894	517518	524410
Lsa042888.1	Lsat_1_v6_lg_8	146914739	146917224	22.14	+	.	Lsat_1_v5_gn_8_85260	Lsat_1_v5_gn_8_85260.1	LRR		Lsat_1_v5_g_8_1819	266031	269018
Lsa001719.1	Lsat_1_v6_lg_8	148954877	148959379	24.2	+	.	Lsat_1_v5_gn_8_86460	Lsat_1_v5_gn_8_86460.1	LRR		Lsat_1_v5_g_8_1202	470754	475256
Lsa022233.1	Lsat_1_v6_lg_8	151335270	151336664	7.35	-	.	Lsat_1_v5_gn_8_88181	Lsat_1_v5_gn_8_88181.1	RLP		Lsat_1_v5_g_8_351	308043	309437
Lsa032181.1	Lsat_1_v6_lg_8	154128528	154133448	3.53	-	.	Lsat_1_v5_gn_8_89901	Lsat_1_v5_gn_8_89901.1	RLK		Lsat_1_v5_g_8_53	116653	121573
Lsa032180.1	Lsat_1_v6_lg_8	154951948	154955639	53.73	-	.	Lsat_1_v5_gn_8_90281	Lsat_1_v5_gn_8_90281.1	LRR		Lsat_1_v5_g_8_53	940073	943764
Lsa038698.1	Lsat_1_v6_lg_8	161541553	161543830	8.1	-	.	Lsat_1_v5_gn_8_93601	Lsat_1_v5_gn_8_93601.1	RLP		Lsat_1_v5_g_8_1305	225354	227631
Lsa020093.1	Lsat_1_v6_lg_8	172387144	172390762	21.72	+	.	Lsat_1_v5_gn_8_98240	Lsat_1_v5_gn_8_98240.1	RLK		Lsat_1_v5_g_8_4104	113019	116645
Lsa037640.1	Lsat_1_v6_lg_8	172553527	172557317	20.17	+	.	Lsat_1_v5_gn_8_98420	Lsat_1_v5_gn_8_98420.1	RLK		Lsat_1_v5_g_8_5265	101990	105780
Lsa003556.1	Lsat_1_v6_lg_8	173299435	173301697	11.15	+	.	Lsat_1_v5_gn_8_98580	Lsat_1_v5_gn_8_98580.1	LRR		Lsat_1_v5_g_8_5655	66715	68988			qFUS8.1 (40 - 48.157)
Lsa035072.1	Lsat_1_v6_lg_8	175900979	175904040	14.75	-	.	Lsat_1_v5_gn_8_99701	Lsat_1_v5_gn_8_99701.1	RLK		Lsat_1_v5_g_8_254	772503	775356			LG8: 173,277,071 - 196596155
Lsa026547.1	Lsat_1_v6_lg_8	184898368	184902761	22.49	-	.	Lsat_1_v5_gn_8_103981	Lsat_1_v5_gn_8_103981.1	LRR		Lsat_1_v5_g_8_1223	414613	419059
Lsa007380.1	Lsat_1_v6_lg_8	193672795	193676254	26	+	.	Lsat_1_v5_gn_8_107600	Lsat_1_v5_gn_8_107600.1	RLK		Lsat_1_v5_g_8_3923	81109	85091
Lsa027571.1	Lsat_1_v6_lg_8	198632938	198634972	12.93	+	.	Lsat_1_v5_gn_8_109600	Lsat_1_v5_gn_8_109600.1	PkinL		Lsat_1_v5_g_8_2211	160647	162764
Lsa028782.1	Lsat_1_v6_lg_8	201673369	201675767	26.1	+	.	Lsat_1_v5_gn_8_111040	Lsat_1_v5_gn_8_111040.1	LRR		Lsat_1_v5_g_8_1337	421993	424442
Lsa010513.1	Lsat_1_v6_lg_8	203451393	203459185	5.15	-	.	Lsat_1_v5_gn_8_112021	Lsat_1_v5_gn_8_112021.1	TNL	RGC15	Lsat_1_v5_g_8_3056	149849	157518													MRC8C
Lsa010511.1	Lsat_1_v6_lg_8	203494331	203496051	7.7	+	.	Lsat_1_v5_gn_8_112080	Lsat_1_v5_gn_8_112080.1	NcL	RGC43	Lsat_1_v5_g_8_3056	190493	194817
Lsa010510.1	Lsat_1_v6_lg_8	203535151	203539693	14.46	+	.	Lsat_1_v5_gn_8_112140	Lsat_1_v5_gn_8_112140.1	TNL	RGC15	Lsat_1_v5_g_8_3056	233607	238827
Lsa078008.1	Lsat_1_v6_lg_8	204759311	204764095	11.84	-	.	Lsat_1_v5_gn_8_112841	Lsat_1_v5_gn_8_112841.1	TNL	RGC15	Lsat_1_v5_g_8_2351	196522	201306
Lsa078011.1	Lsat_1_v6_lg_8	204774652	204778736	2.5	-	.	Lsat_1_v5_gn_8_112901	Lsat_1_v5_gn_8_112901.1	TNL	RGC15	Lsat_1_v5_g_8_2351	211863	215947
Lsa006634.1	Lsat_1_v6_lg_8	204786740	204792150	15.57	-	.	Lsat_1_v5_gn_8_112941	Lsat_1_v5_gn_8_112941.1	TNL	RGC15	Lsat_1_v5_g_8_2351	224237	229340
Lsa078007.1	Lsat_1_v6_lg_8	204817205	204821418	3.15	-	.	Lsat_1_v5_gn_8_113021	Lsat_1_v5_gn_8_113021.1	TNL	RGC15	Lsat_1_v5_g_8_2351	254416	258629
Lsa002955.1	Lsat_1_v6_lg_8	205023735	205027051	13.25	-	.	Lsat_1_v5_gn_8_113121	Lsat_1_v5_gn_8_113121.1	LRR		Lsat_1_v5_g_8_2779	129175	132935
Lsa005310.1	Lsat_1_v6_lg_8	208090407	208094679	12.48	-	.	Lsat_1_v5_gn_8_114401	Lsat_1_v5_gn_8_114401.1	TNL	RGC15	Lsat_1_v5_g_8_634	563642	568184
Lsa005318.1	Lsat_1_v6_lg_8	208244269	208248778	10.68	-	.	Lsat_1_v5_gn_8_114481	Lsat_1_v5_gn_8_114481.1	TNL	RGC15	Lsat_1_v5_g_8_634	717396	722232
Lsa005321.1	Lsat_1_v6_lg_8	208283530	208284108	2	-	.	Lsat_1_v5_gn_8_114541	Lsat_1_v5_gn_8_114541.1	NcL	RGC15	Lsat_1_v5_g_8_634	756663	757763
Lsa039715.1	Lsat_1_v6_lg_8	210968413	210971908	17.15	+	.	Lsat_1_v5_gn_8_115640	Lsat_1_v5_gn_8_115640.1	RLK		Lsat_1_v5_g_8_1404	272829	276324
Lsa006001.1	Lsat_1_v6_lg_8	219366800	219369747	23.3	+	.	Lsat_1_v5_gn_8_119380	Lsat_1_v5_gn_8_119380.1	Nc	RGC9	Lsat_1_v5_g_8_673261	9236	12183
Lsa013984.1	Lsat_1_v6_lg_8	220786103	220791845	17.05	-	.	Lsat_1_v5_gn_8_120121	Lsat_1_v5_gn_8_120121.1	NcL	RGC29	Lsat_1_v5_g_8_2831	190745	196487
Lsa011360.1	Lsat_1_v6_lg_8	222171233	222174056	13.75	+	.	Lsat_1_v5_gn_8_121240	Lsat_1_v5_gn_8_121240.1	Nc	RGC9	Lsat_1_v5_g_8_3708	177741	180564
Lsa022450.1	Lsat_1_v6_lg_8	223485710	223489568	12.35	+	.	Lsat_1_v5_gn_8_121540	Lsat_1_v5_gn_8_121540.1	CNL	RGC29	Lsat_1_v5_g_8_3230	95927	98827
Lsa022448.1	Lsat_1_v6_lg_8	223571991	223580234	11.5	+	.	Lsat_1_v5_gn_8_121640	Lsat_1_v5_gn_8_121640.1	CNL	RGC29	Lsat_1_v5_g_8_3230	180076	190451
Lsa020910.1	Lsat_1_v6_lg_8	225083066	225084295	9.05	-	.	Lsat_1_v5_gn_8_122441	Lsat_1_v5_gn_8_122441.1	CNL	RGC29	Lsat_1_v5_g_8_2813	15207	16514
Lsa012255.1	Lsat_1_v6_lg_8	226750255	226753329	22.7	-	.	Lsat_1_v5_gn_8_123301	Lsat_1_v5_gn_8_123301.1	Nc	RGC9	Lsat_1_v5_g_8_7008	30862	33936
Lsa020324.1	Lsat_1_v6_lg_8	226802639	226803463	6	-	.	Lsat_1_v5_gn_8_123401	Lsat_1_v5_gn_8_123401.1	Nc	RGC9	Lsat_1_v5_g_8_6906	34025	34849
Lsa033851.1	Lsat_1_v6_lg_8	228227729	228230545	15.65	-	.	Lsat_1_v5_gn_8_124041	Lsat_1_v5_gn_8_124041.1	Nc	RGC9	Lsat_1_v5_g_8_2619	69838	72654
Lsa033852.1	Lsat_1_v6_lg_8	228266134	228269204	9.6	+	.	Lsat_1_v5_gn_8_124080	Lsat_1_v5_gn_8_124080.1	Nc	RGC9	Lsat_1_v5_g_8_2619	108243	111313
Lsa033854.1	Lsat_1_v6_lg_8	228276130	228279122	14.8	+	.	Lsat_1_v5_gn_8_124100	Lsat_1_v5_gn_8_124100.1	Nc	RGC9	Lsat_1_v5_g_8_2619	118239	121231
Lsa033855.1	Lsat_1_v6_lg_8	228283857	228286508	9.55	+	.	Lsat_1_v5_gn_8_124140	Lsat_1_v5_gn_8_124140.1	Nc	RGC9	Lsat_1_v5_g_8_2619	125966	128617
Lsa031492.1	Lsat_1_v6_lg_8	229173522	229176327	7	-	.	Lsat_1_v5_gn_8_124601	Lsat_1_v5_gn_8_124601.1	Nc	RGC9	Lsat_1_v5_g_8_623	714912	717717
Lsa031490.1	Lsat_1_v6_lg_8	229232623	229235629	9.3	-	.	Lsat_1_v5_gn_8_124621	Lsat_1_v5_gn_8_124621.1	Nc	RGC7	Lsat_1_v5_g_8_623	774013	777019
Lsa017940.1	Lsat_1_v6_lg_8	229328031	229330448	12.65	-	.	Lsat_1_v5_gn_8_124761	Lsat_1_v5_gn_8_124761.1	Nc	RGC9	Lsat_1_v5_g_8_5623	11159	13576
Lsa017941.1	Lsat_1_v6_lg_8	229343484	229346460	16.55	-	.	Lsat_1_v5_gn_8_124781	Lsat_1_v5_gn_8_124781.1	Nc	RGC9	Lsat_1_v5_g_8_5623	26612	29588													MRC8C
Lsa007733.1	Lsat_1_v6_lg_8	249341770	249348447	7.64	-	.	Lsat_1_v5_gn_8_131521	Lsat_1_v5_gn_8_131521.1	RLK		Lsat_1_v5_g_8_3277	131956	157879
Lsa004154.1	Lsat_1_v6_lg_8	253833602	253837403	14.2	+	.	Lsat_1_v5_gn_8_132500	Lsat_1_v5_gn_8_132500.1	RLP		Lsat_1_v5_g_8_4158	15389	22229
Lsa076877.1	Lsat_1_v6_lg_8	253900752	253902174	5.75	-	.	Lsat_1_v5_gn_8_132601	Lsat_1_v5_gn_8_132601.1	LRR		Lsat_1_v5_g_8_4158	82539	83961
Lsa004156.1	Lsat_1_v6_lg_8	253907782	253911071	36	-	.	Lsat_1_v5_gn_8_132621	Lsat_1_v5_gn_8_132621.1	RLP		Lsat_1_v5_g_8_4158	89569	93032
Lsa021181.1	Lsat_1_v6_lg_8	255374991	255379174	14.13	+	.	Lsat_1_v5_gn_8_133220	Lsat_1_v5_gn_8_133220.1	RLK		Lsat_1_v5_g_8_673366	362433	368230
Lsa034103.1	Lsat_1_v6_lg_8	264328313	264331468	9	-	.	Lsat_1_v5_gn_8_136581	Lsat_1_v5_gn_8_136581.1	RLP		Lsat_1_v5_g_8_1477	33470	36625
Lsa034102.1	Lsat_1_v6_lg_8	264734175	264737929	14.38	-	.	Lsat_1_v5_gn_8_136841	Lsat_1_v5_gn_8_136841.1	RLK		Lsat_1_v5_g_8_1477	439332	443086
Lsa014385.1	Lsat_1_v6_lg_8	268622474	268626043	13.72	-	.	Lsat_1_v5_gn_8_137921	Lsat_1_v5_gn_8_137921.1	LRR		Lsat_1_v5_g_8_6170	45941	49510
Lsa002138.1	Lsat_1_v6_lg_8	269357529	269360624	19	+	.	Lsat_1_v5_gn_8_138040	Lsat_1_v5_gn_8_138040.1	LRR		Lsat_1_v5_g_8_1790	3	4164
Lsa002135.1	Lsat_1_v6_lg_8	269367445	269368254	1.55	+	.	Lsat_1_v5_gn_8_138060	Lsat_1_v5_gn_8_138060.1	LRR		Lsat_1_v5_g_8_1790	8041	11144
Lsa002136.1	Lsat_1_v6_lg_8	269523770	269526667	11.1	+	.	Lsat_1_v5_gn_8_138120	Lsat_1_v5_gn_8_138120.1	RLP		Lsat_1_v5_g_8_1790	166197	169193
Lsa002141.1	Lsat_1_v6_lg_8	269725075	269726610	9.05	+	.	Lsat_1_v5_gn_8_138180	Lsat_1_v5_gn_8_138180.1	LRR		Lsat_1_v5_g_8_1790	365167	369136
Lsa004282.1	Lsat_1_v6_lg_8	270225308	270228568	17.5	-	.	Lsat_1_v5_gn_8_138221	Lsat_1_v5_gn_8_138221.1	RLP		Lsat_1_v5_g_8_6782	5868	34748
Lsa004281.1	Lsat_1_v6_lg_8	270262077	270266174	1.25	-	.	Lsat_1_v5_gn_8_138261	Lsat_1_v5_gn_8_138261.1	LRR		Lsat_1_v5_g_8_6782	49099	53794
Lsa026310.1	Lsat_1_v6_lg_8	270274858	270277203	13.5	+	.	Lsat_1_v5_gn_8_138300	Lsat_1_v5_gn_8_138300.1	LRR		Lsat_1_v5_g_8_5000	6343	8856
Lsa026313.1	Lsat_1_v6_lg_8	270290597	270292207	8	+	.	Lsat_1_v5_gn_8_138340	Lsat_1_v5_gn_8_138340.1	RLP		Lsat_1_v5_g_8_5000	22250	23860
Lsa026309.1	Lsat_1_v6_lg_8	270303600	270305804	11.5	+	.	Lsat_1_v5_gn_8_138380	Lsat_1_v5_gn_8_138380.1	LRR		Lsat_1_v5_g_8_5000	35229	37457
Lsa026312.1	Lsat_1_v6_lg_8	270355145	270358255	13.05	+	.	Lsat_1_v5_gn_8_138400	Lsat_1_v5_gn_8_138400.1	LRR		Lsat_1_v5_g_8_5000	86798	90201
Lsa006030.1	Lsat_1_v6_lg_8	270397600	270405978	2.17	+	.	Lsat_1_v5_gn_8_138440	Lsat_1_v5_gn_8_138440.1	RLP		Lsat_1_v5_g_8_1275	3065	11518
Lsa006027.1	Lsat_1_v6_lg_8	270864879	270869091	7.25	+	.	Lsat_1_v5_gn_8_138620	Lsat_1_v5_gn_8_138620.1	RLP		Lsat_1_v5_g_8_1275	461859	474631
Lsa040088.1	Lsat_1_v6_lg_8	271867515	271880090	15.45	+	.	Lsat_1_v5_gn_8_138880	Lsat_1_v5_gn_8_138880.1	RLP		Lsat_1_v5_g_8_3927	530	13136
Lsa076868.1	Lsat_1_v6_lg_8	272050163	272051210	NA	+	.	Lsat_1_v5_gn_8_138900	Lsat_1_v5_gn_8_138900.2	LRR		Lsat_1_v5_g_8_3927	183209	184256
Lsa025610.1	Lsat_1_v6_lg_8	273737472	273740839	29.5	+	.	Lsat_1_v5_gn_8_139460	Lsat_1_v5_gn_8_139460.1	RLP		Lsat_1_v5_g_8_2911	107649	111088
Lsa017619.1	Lsat_1_v6_lg_8	276129417	276132755	28.35	-	.	Lsat_1_v5_gn_8_140561	Lsat_1_v5_gn_8_140561.1	RLP		Lsat_1_v5_g_8_1521	103469	106807
Lsa007313.1	Lsat_1_v6_lg_8	276505970	276509465	31	-	.	Lsat_1_v5_gn_8_140801	Lsat_1_v5_gn_8_140801.1	LRR		Lsat_1_v5_g_8_3546	14102	17524
Lsa007312.1	Lsat_1_v6_lg_8	276572047	276575633	33.5	-	.	Lsat_1_v5_gn_8_140821	Lsat_1_v5_gn_8_140821.1	RLP		Lsat_1_v5_g_8_3546	80114	83692
Lsa043907.1	Lsat_1_v6_lg_8	299528066	299531078	16.65	+	.	Lsat_1_v5_gn_8_148560	Lsat_1_v5_gn_8_148560.1	non-RD_Kin		Lsat_1_v5_g_8_2167	167825	170837
Lsa091650.1	Lsat_1_v6_lg_8	306622532	306622849	6.5	+	.	Lsat_1_v5_gn_8_151380	Lsat_1_v5_gn_8_151380.1	LRR		Lsat_1_v5_g_8_3158	39495	39812
Lsa024233.1	Lsat_1_v6_lg_8	306631692	306633525	19	+	.	Lsat_1_v5_gn_8_151400	Lsat_1_v5_gn_8_151400.1	RLK		Lsat_1_v5_g_8_3158	48655	50614
Lsa031828.1	Lsat_1_v6_lg_8	309151693	309153214	22	-	.	Lsat_1_v5_gn_8_152241	Lsat_1_v5_gn_8_152241.1	LRR		Lsat_1_v5_g_8_3553	21610	23505
Lsa031938.1	Lsat_1_v6_lg_8	318805094	318810255	7.33	+	.	Lsat_1_v5_gn_8_155520	Lsat_1_v5_gn_8_155520.1	TNL	RGC16	Lsat_1_v5_g_8_6239	51742	57112
Lsa011809.1	Lsat_1_v6_lg_8	325301470	325302027	14.6	-	.	Lsat_1_v5_gn_8_157381	Lsat_1_v5_gn_8_157381.1	LRR		Lsat_1_v5_g_8_481	748585	752236
Lsa044536.1	Lsat_1_v6_lg_8	325710850	325713822	30.05	-	.	Lsat_1_v5_gn_8_157441	Lsat_1_v5_gn_8_157441.1	RLP		Lsat_1_v5_g_8_4072	134624	138427
Lsa000665.1	Lsat_1_v6_lg_8	325896080	325899393	28.85	+	.	Lsat_1_v5_gn_8_157520	Lsat_1_v5_gn_8_157520.1	RLP		Lsat_1_v5_g_8_3750	93229	96542
Lsa033073.1	Lsat_1_v6_lg_8	327139436	327142474	16.5	+	.	Lsat_1_v5_gn_8_157700	Lsat_1_v5_gn_8_157700.1	RLP		Lsat_1_v5_g_8_2025	47502	62411
Lsa033069.1	Lsat_1_v6_lg_8	327153606	327156557	9.5	+	.	Lsat_1_v5_gn_8_157740	Lsat_1_v5_gn_8_157740.1	RLP		Lsat_1_v5_g_8_2025	73543	76494
Lsa033074.1	Lsat_1_v6_lg_8	327322823	327325956	24.6	-	.	Lsat_1_v5_gn_8_157881	Lsat_1_v5_gn_8_157881.1	RLP		Lsat_1_v5_g_8_2025	242742	245893
Lsa033075.1	Lsat_1_v6_lg_8	327365610	327368909	10.5	+	.	Lsat_1_v5_gn_8_157940	Lsat_1_v5_gn_8_157940.1	RLP		Lsat_1_v5_g_8_2025	285547	288741
Lsa033072.1	Lsat_1_v6_lg_8	327410733	327414112	17	+	.	Lsat_1_v5_gn_8_158040	Lsat_1_v5_gn_8_158040.1	RLP		Lsat_1_v5_g_8_2025	330670	334049
Lsa033529.1	Lsat_1_v6_lg_9	2563088	2564294	10.65	-	.	Lsat_1_v5_gn_9_1701	Lsat_1_v5_gn_9_1701.1	LRR		Lsat_1_v5_g_9_2498	188128	189192
Lsa038662.1	Lsat_1_v6_lg_9	5040207	5043217	6.92	+	.	Lsat_1_v5_gn_9_3680	Lsat_1_v5_gn_9_3680.1	LRR		Lsat_1_v5_g_9_229	217138	220187
Lsa023586.1	Lsat_1_v6_lg_9	6402377	6405287	36.7	+	.	Lsat_1_v5_gn_9_4820	Lsat_1_v5_gn_9_4820.1	LRR		Lsat_1_v5_g_9_2452	126785	130505
Lsa020155.1	Lsat_1_v6_lg_9	13421432	13424121	22	-	.	Lsat_1_v5_gn_9_10221	Lsat_1_v5_gn_9_10221.1	RLP		Lsat_1_v5_g_9_4673	129269	131958
Lsa032573.1	Lsat_1_v6_lg_9	14045525	14047049	10.5	-	.	Lsat_1_v5_gn_9_10681	Lsat_1_v5_gn_9_10681.1	RLP		Lsat_1_v5_g_9_698	610634	612082
Lsa009145.1	Lsat_1_v6_lg_9	16592179	16595867	21.93	+	.	Lsat_1_v5_gn_9_12880	Lsat_1_v5_gn_9_12880.1	RLK		Lsat_1_v5_g_9_2260	236272	240261
Lsa024071.1	Lsat_1_v6_lg_9	17887181	17892319	23.54	-	.	Lsat_1_v5_gn_9_13421	Lsat_1_v5_gn_9_13421.1	RLK		Lsat_1_v5_g_9_108	76484	81779
Lsa024076.1	Lsat_1_v6_lg_9	17894096	17898975	25.7	-	.	Lsat_1_v5_gn_9_13441	Lsat_1_v5_gn_9_13441.1	RLK		Lsat_1_v5_g_9_108	83450	88698
Lsa024107.1	Lsat_1_v6_lg_9	18044563	18046646	19.33	+	.	Lsat_1_v5_gn_9_13540	Lsat_1_v5_gn_9_13540.1	RLK		Lsat_1_v5_g_9_108	232592	235954
Lsa024072.1	Lsat_1_v6_lg_9	19223737	19229228	28.26	-	.	Lsat_1_v5_gn_9_14781	Lsat_1_v5_gn_9_14781.1	TNL	RGC12	Lsat_1_v5_g_9_108	1413156	1418647		qDMR9.1 (0 - 46.4)	Vr1 (6 - 26.8)	qDM9.1									MRC9A
Lsa012418.1	Lsat_1_v6_lg_9	21026680	21029918	36.08	+	.	Lsat_1_v5_gn_9_16960	Lsat_1_v5_gn_9_16960.1	RLK		Lsat_1_v5_g_9_434	762622	765966		LG9: 19,576,185 - 90,718,896	LG9: 20,514,694 - 60,984,438	qDM9.1
Lsa037102.1	Lsat_1_v6_lg_9	27455854	27458544	16.31	+	.	Lsat_1_v5_gn_9_21460	Lsat_1_v5_gn_9_21460.1	RLP		Lsat_1_v5_g_9_629	407925	411186
Lsa037108.1	Lsat_1_v6_lg_9	27527770	27534205	10.64	+	.	Lsat_1_v5_gn_9_21560	Lsat_1_v5_gn_9_21560.1	RLP		Lsat_1_v5_g_9_629	479438	486276
Lsa002099.1	Lsat_1_v6_lg_9	35040914	35043365	14.75	+	.	Lsat_1_v5_gn_9_26900	Lsat_1_v5_gn_9_26900.1	LRR		Lsat_1_v5_g_9_2317	30717	33179
Lsa039288.1	Lsat_1_v6_lg_9	37128611	37129953	11.5	-	.	Lsat_1_v5_gn_9_28061	Lsat_1_v5_gn_9_28061.1	LRR		Lsat_1_v5_g_9_697	55045	56982
Lsa039277.1	Lsat_1_v6_lg_9	37147836	37148825	10	-	.	Lsat_1_v5_gn_9_28081	Lsat_1_v5_gn_9_28081.1	LRR		Lsat_1_v5_g_9_697	74795	75854
Lsa000072.1	Lsat_1_v6_lg_9	38404760	38407249	10	+	.	Lsat_1_v5_gn_9_28800	Lsat_1_v5_gn_9_28800.1	NcL	RGC27	Lsat_1_v5_g_9_1475	98675	101164
Lsa000061.1	Lsat_1_v6_lg_9	38546174	38549831	19.62	+	.	Lsat_1_v5_gn_9_29080	Lsat_1_v5_gn_9_29080.1	NcL	RGC33	Lsat_1_v5_g_9_1475	240089	243746
Lsa001746.1	Lsat_1_v6_lg_9	40603287	40605968	9.5	-	.	Lsat_1_v5_gn_9_31181	Lsat_1_v5_gn_9_31181.1	Nc	RGC9	Lsat_1_v5_g_9_3165	228631	231312
Lsa043313.1	Lsat_1_v6_lg_9	45180449	45183161	6.05	+	.	Lsat_1_v5_gn_9_35080	Lsat_1_v5_gn_9_35080.1	RLP		Lsat_1_v5_g_9_854	238938	242396
Lsa035105.1	Lsat_1_v6_lg_9	45904460	45908263	13.2	-	.	Lsat_1_v5_gn_9_35521	Lsat_1_v5_gn_9_35521.1	RLP		Lsat_1_v5_g_9_1429	43883	47686
Lsa035113.1	Lsat_1_v6_lg_9	46005406	46008531	16.6	-	.	Lsat_1_v5_gn_9_35561	Lsat_1_v5_gn_9_35561.1	RLP		Lsat_1_v5_g_9_1429	144829	147954
Lsa035109.1	Lsat_1_v6_lg_9	46027417	46030536	14	-	.	Lsat_1_v5_gn_9_35621	Lsat_1_v5_gn_9_35621.1	RLP		Lsat_1_v5_g_9_1429	166840	169959
Lsa043381.1	Lsat_1_v6_lg_9	50862148	50866454	11.52	+	.	Lsat_1_v5_gn_9_38960	Lsat_1_v5_gn_9_38960.1	CNL	RGC3	Lsat_1_v5_g_9_594	388720	393026
Lsa020844.1	Lsat_1_v6_lg_9	53338223	53348333	77.31	+	.	Lsat_1_v5_gn_9_39760	Lsat_1_v5_gn_9_39760.1	PkinL		Lsat_1_v5_g_9_448	135885	146097
Lsa025690.1	Lsat_1_v6_lg_9	55993023	55996382	21.45	-	.	Lsat_1_v5_gn_9_41461	Lsat_1_v5_gn_9_41461.1	RLK		Lsat_1_v5_g_9_527	297259	300618
Lsa004532.1	Lsat_1_v6_lg_9	57592118	57595745	25.34	+	.	Lsat_1_v5_gn_9_42940	Lsat_1_v5_gn_9_42940.1	RLK		Lsat_1_v5_g_9_111	1068566	1072195
Lsa012106.1	Lsat_1_v6_lg_9	60629373	60632701	19.88	+	.	Lsat_1_v5_gn_9_45360	Lsat_1_v5_gn_9_45360.1	TNL	RGC13	Lsat_1_v5_g_9_327	639869	646129
Lsa012117.1	Lsat_1_v6_lg_9	60832250	60835579	10.15	+	.	Lsat_1_v5_gn_9_45540	Lsat_1_v5_gn_9_45540.1	NcL	RGC25	Lsat_1_v5_g_9_327	845678	849007
Lsa012089.1	Lsat_1_v6_lg_9	60861500	60864550	6.5	+	.	Lsat_1_v5_gn_9_45620	Lsat_1_v5_gn_9_45620.1	CNL	RGC25	Lsat_1_v5_g_9_327	874928	877978
Lsa029925.1	Lsat_1_v6_lg_9	70211240	70213132	8.45	+	.	Lsat_1_v5_gn_9_51960	Lsat_1_v5_gn_9_51960.1	LRR		Lsat_1_v5_g_9_150	112804	115096
Lsa029922.1	Lsat_1_v6_lg_9	71341288	71347618	16.07	-	.	Lsat_1_v5_gn_9_52781	Lsat_1_v5_gn_9_52781.1	RLK		Lsat_1_v5_g_9_150	1242707	1249043
Lsa034507.1	Lsat_1_v6_lg_9	83944281	83948543	22.99	-	.	Lsat_1_v5_gn_9_58521	Lsat_1_v5_gn_9_58521.1	TNL	RGC15	Lsat_1_v5_g_9_4507	129718	134266
Lsa019899.1	Lsat_1_v6_lg_9	87668596	87670787	14.9	-	.	Lsat_1_v5_gn_9_60301	Lsat_1_v5_gn_9_60301.1	RLK		Lsat_1_v5_g_9_1	2799524	2801715
Lsa038915.1	Lsat_1_v6_lg_9	88663345	88666667	19.08	+	.	Lsat_1_v5_gn_9_60700	Lsat_1_v5_gn_9_60700.1	RLK		Lsat_1_v5_g_9_169	136305	139627
Lsa012182.1	Lsat_1_v6_lg_9	91210785	91212325	3.5	+	.	Lsat_1_v5_gn_9_61740	Lsat_1_v5_gn_9_61740.1	T		Lsat_1_v5_g_9_62	449555	452704
Lsa012174.2	Lsat_1_v6_lg_9	91282235	91296493	5.83	+	.	Lsat_1_v5_gn_9_61840	Lsat_1_v5_gn_9_61840.1	TNL	RGC14	Lsat_1_v5_g_9_62	519948	535950
Lsa012187.2	Lsat_1_v6_lg_9	91353009	91362252	16.74	+	.	Lsat_1_v5_gn_9_61900	Lsat_1_v5_gn_9_61900.1	TNL	RGC14	Lsat_1_v5_g_9_62	591954	601661													MRC9A
Lsa022663.1	Lsat_1_v6_lg_9	104604471	104606288	14.5	+	.	Lsat_1_v5_gn_9_67000	Lsat_1_v5_gn_9_67000.1	LRR		Lsat_1_v5_g_9_635	117804	121061
Lsa044166.1	Lsat_1_v6_lg_9	131604162	131607409	16.38	-	.	Lsat_1_v5_gn_9_76981	Lsat_1_v5_gn_9_76981.1	RLK		Lsat_1_v5_g_9_6744	35216	38463
Lsa029307.1	Lsat_1_v6_lg_9	146981844	146987615	19.87	+	.	Lsat_1_v5_gn_9_81480	Lsat_1_v5_gn_9_81480.1	RLK		Lsat_1_v5_g_9_1113	231441	237526
Lsa029305.2	Lsat_1_v6_lg_9	146988004	146995609	8.96	-	.	Lsat_1_v5_gn_9_81501	Lsat_1_v5_gn_9_81501.1	RLK		Lsat_1_v5_g_9_1113	237376	245929
Lsa029308.1	Lsat_1_v6_lg_9	147028713	147036040	9.71	-	.	Lsat_1_v5_gn_9_81561	Lsat_1_v5_gn_9_81561.1	RLK		Lsat_1_v5_g_9_1113	278498	285908
Lsa029311.1	Lsat_1_v6_lg_9	147108919	147115284	11.73	-	.	Lsat_1_v5_gn_9_81581	Lsat_1_v5_gn_9_81581.1	RLK		Lsat_1_v5_g_9_1113	358704	365090
Lsa025400.1	Lsat_1_v6_lg_9	147558977	147565655	19.42	-	.	Lsat_1_v5_gn_9_81761	Lsat_1_v5_gn_9_81761.1	RLK		Lsat_1_v5_g_9_673219	11473	18747
Lsa031447.1	Lsat_1_v6_lg_9	156648259	156651487	2.5	+	.	Lsat_1_v5_gn_9_85500	Lsat_1_v5_gn_9_85500.1	PkinL		Lsat_1_v5_g_9_56	821777	825005
Lsa025523.1	Lsat_1_v6_lg_9	159355910	159363023	9.97	-	.	Lsat_1_v5_gn_9_86901	Lsat_1_v5_gn_9_86901.1	CNL	RGC5	Lsat_1_v5_g_9_2203	277853	284108													MRC9B
Lsa041266.1	Lsat_1_v6_lg_9	163658512	163662102	14.2	+	.	Lsat_1_v5_gn_9_88640	Lsat_1_v5_gn_9_88640.1	Nc	RGC23	Lsat_1_v5_g_9_1012	473827	477417
Lsa024961.2	Lsat_1_v6_lg_9	166334367	166341960	17.89	+	.	Lsat_1_v5_gn_9_90140	Lsat_1_v5_gn_9_90140.1	TNL	RGC12	Lsat_1_v5_g_9_673279	20010	28897
Lsa037206.1	Lsat_1_v6_lg_9	167587375	167592804	14.51	+	.	Lsat_1_v5_gn_9_90700	Lsat_1_v5_gn_9_90700.1	TNL	RGC12	Lsat_1_v5_g_9_1220	148643	154133
Lsa043211.1	Lsat_1_v6_lg_9	168344901	168350489	11.01	-	.	Lsat_1_v5_gn_9_91281	Lsat_1_v5_gn_9_91281.1	TNL	RGC12	Lsat_1_v5_g_9_2031	43356	48944
Lsa043216.1	Lsat_1_v6_lg_9	168448861	168453353	7.25	-	.	Lsat_1_v5_gn_9_91361	Lsat_1_v5_gn_9_91361.1	TNL	RGC12	Lsat_1_v5_g_9_2031	147536	151946
Lsa043218.1	Lsat_1_v6_lg_9	168468393	168472415	7.88	+	.	Lsat_1_v5_gn_9_91400	Lsat_1_v5_gn_9_91400.1	TNL	RGC12	Lsat_1_v5_g_9_2031	166848	170815
Lsa043209.1	Lsat_1_v6_lg_9	168531853	168536538	9.12	-	.	Lsat_1_v5_gn_9_91441	Lsat_1_v5_gn_9_91441.1	TNL	RGC12	Lsat_1_v5_g_9_2031	230308	234993
Lsa043213.1	Lsat_1_v6_lg_9	168569299	168575145	8.5	-	.	Lsat_1_v5_gn_9_91461	Lsat_1_v5_gn_9_91461.1	TNL	RGC12	Lsat_1_v5_g_9_2031	267754	273630
Lsa043220.1	Lsat_1_v6_lg_9	168590611	168593886	9.5	-	.	Lsat_1_v5_gn_9_91481	Lsat_1_v5_gn_9_91481.1	TNL	RGC12	Lsat_1_v5_g_9_2031	289066	292341
Lsa043221.1	Lsat_1_v6_lg_9	168610499	168610990	4.5	-	.	Lsat_1_v5_gn_9_91501	Lsat_1_v5_gn_9_91501.1	T		Lsat_1_v5_g_9_2031	308715	309445
Lsa043210.1	Lsat_1_v6_lg_9	168626248	168629592	8.17	-	.	Lsat_1_v5_gn_9_91521	Lsat_1_v5_gn_9_91521.1	T		Lsat_1_v5_g_9_2031	318611	329518
Lsa043214.1	Lsat_1_v6_lg_9	168647170	168647610	5.5	-	.	Lsat_1_v5_gn_9_91561	Lsat_1_v5_gn_9_91561.1	T		Lsat_1_v5_g_9_2031	342448	346186
Lsa087084.1	Lsat_1_v6_lg_9	169489059	169491516	NA	+	.	Lsat_1_v5_gn_9_91700	Lsat_1_v5_gn_9_91700.2	NtL	RGC12	Lsat_1_v5_g_9_2268	40	2497
Lsa087090.1	Lsat_1_v6_lg_9	169514180	169514842	4.5	+	.	Lsat_1_v5_gn_9_91720	Lsat_1_v5_gn_9_91720.1	Nt	RGC12	Lsat_1_v5_g_9_2268	25161	25823
Lsa087086.1	Lsat_1_v6_lg_9	169573495	169576861	13.97	+	.	Lsat_1_v5_gn_9_91840	Lsat_1_v5_gn_9_91840.1	TNL	RGC12	Lsat_1_v5_g_9_2268	82441	87842
Lsa016303.1	Lsat_1_v6_lg_9	169596978	169602721	16.25	+	.	Lsat_1_v5_gn_9_91880	Lsat_1_v5_gn_9_91880.1	TNL	RGC12	Lsat_1_v5_g_9_2268	107959	112233
Lsa016306.1	Lsat_1_v6_lg_9	169742602	169747039	16.8	+	.	Lsat_1_v5_gn_9_91940	Lsat_1_v5_gn_9_91940.1	TNL	RGC12	Lsat_1_v5_g_9_2268	252821	258020
Lsa000860.1	Lsat_1_v6_lg_9	171233645	171238777	9.3	-	.	Lsat_1_v5_gn_9_92681	Lsat_1_v5_gn_9_92681.1	TNL	RGC12	Lsat_1_v5_g_9_1463	57450	62684
Lsa000865.1	Lsat_1_v6_lg_9	171355788	171359575	11.25	+	.	Lsat_1_v5_gn_9_92720	Lsat_1_v5_gn_9_92720.1	TNL	RGC12	Lsat_1_v5_g_9_1463	177732	183409
Lsa000856.1	Lsat_1_v6_lg_9	171409679	171413825	14.61	+	.	Lsat_1_v5_gn_9_92740	Lsat_1_v5_gn_9_92740.1	TNL	RGC12	Lsat_1_v5_g_9_1463	232843	237630
Lsa000866.1	Lsat_1_v6_lg_9	171425096	171428599	9.2	+	.	Lsat_1_v5_gn_9_92800	Lsat_1_v5_gn_9_92800.1	TNL	RGC12	Lsat_1_v5_g_9_1463	248045	252404
Lsa000862.1	Lsat_1_v6_lg_9	171446285	171446581	5	+	.	Lsat_1_v5_gn_9_92820	Lsat_1_v5_gn_9_92820.1	T		Lsat_1_v5_g_9_1463	268937	270528
Lsa000857.1	Lsat_1_v6_lg_9	171458063	171458608	8.5	+	.	Lsat_1_v5_gn_9_92860	Lsat_1_v5_gn_9_92860.1	Nt	RGC12	Lsat_1_v5_g_9_1463	271821	282481
Lsa000858.1	Lsat_1_v6_lg_9	171458716	171460514	4	+	.	Lsat_1_v5_gn_9_92880	Lsat_1_v5_gn_9_92880.1	LRR		Lsat_1_v5_g_9_1463	282485	297923
Lsa000859.1	Lsat_1_v6_lg_9	171504112	171510614	12.65	+	.	Lsat_1_v5_gn_9_92980	Lsat_1_v5_gn_9_92980.1	TNL	RGC12	Lsat_1_v5_g_9_1463	320204	334419
Lsa007237.1	Lsat_1_v6_lg_9	171990545	171994370	25.11	+	.	Lsat_1_v5_gn_9_93340	Lsat_1_v5_gn_9_93340.1	TNL	RGC12	Lsat_1_v5_g_9_2803	240516	244046
Lsa039578.1	Lsat_1_v6_lg_9	172904704	172911131	1.33	+	.	Lsat_1_v5_gn_9_94060	Lsat_1_v5_gn_9_94060.1	LRR		Lsat_1_v5_g_9_218	694518	700993
Lsa022542.2	Lsat_1_v6_lg_9	179013865	179032132	12.25	-	.	Lsat_1_v5_gn_9_96901	Lsat_1_v5_gn_9_96901.1	TNL	RGC40	Lsat_1_v5_g_9_202	689910	708315
Lsa022544.1	Lsat_1_v6_lg_9	179218327	179222773	23.82	+	.	Lsat_1_v5_gn_9_97140	Lsat_1_v5_gn_9_97140.1	LRR		Lsat_1_v5_g_9_202	894147	899286
Lsa029718.1	Lsat_1_v6_lg_9	185364885	185370797	17.84	-	.	Lsat_1_v5_gn_9_99361	Lsat_1_v5_gn_9_99361.1	CNL	RGC17	Lsat_1_v5_g_9_879	194438	200350
Lsa013932.1	Lsat_1_v6_lg_9	195218734	195221502	9	+	.	Lsat_1_v5_gn_9_103760	Lsat_1_v5_gn_9_103760.1	NcL	RGC24	Lsat_1_v5_g_9_297	513037	515805
Lsa001909.1	Lsat_1_v6_lg_9	196079912	196082990	14	-	.	Lsat_1_v5_gn_9_104161	Lsat_1_v5_gn_9_104161.1	non-RD_Kin		Lsat_1_v5_g_9_1272	189438	192516													MRC9B
Lsa019303.1	Lsat_1_v6_lg_9	208183811	208185334	14	-	.	Lsat_1_v5_gn_9_109041	Lsat_1_v5_gn_9_109041.1	LRR		Lsat_1_v5_g_9_676	253895	255418
Lsa019315.1	Lsat_1_v6_lg_9	208260827	208264620	7.89	-	.	Lsat_1_v5_gn_9_109221	Lsat_1_v5_gn_9_109221.1	LRR		Lsat_1_v5_g_9_676	330133	334768
Lsa027325.1	Lsat_1_v6_lg_9	212277667	212278945	12.05	+	.	Lsat_1_v5_gn_9_111460	Lsat_1_v5_gn_9_111460.1	LRR		Lsat_1_v5_g_9_5101	111540	112818
Lsa042352.1	Lsat_1_v6_lg_9	219732645	219736412	21.95	+	.	Lsat_1_v5_gn_9_114580	Lsat_1_v5_gn_9_114580.1	RLK		Lsat_1_v5_g_9_372	68091	71907
Lsa037909.1	Lsat_1_v6_lg_9	225824303	225826492	9.35	+	.	Lsat_1_v5_gn_9_117300	Lsat_1_v5_gn_9_117300.1	RLK		Lsat_1_v5_g_9_90	862473	865534
Lsa037907.1	Lsat_1_v6_lg_9	226001379	226006398	19.37	+	.	Lsat_1_v5_gn_9_117520	Lsat_1_v5_gn_9_117520.1	RLK		Lsat_1_v5_g_9_90	1039549	1044571
Lsa037945.2	Lsat_1_v6_lg_9	226106807	226122039	14.25	-	.	Lsat_1_v5_gn_9_117561	Lsat_1_v5_gn_9_117561.1	PkinL		Lsat_1_v5_g_9_90	1144938	1174241
Lsa037929.1	Lsat_1_v6_lg_9	226171349	226174447	10.55	-	.	Lsat_1_v5_gn_9_117581	Lsat_1_v5_gn_9_117581.1	non-RD_Kin		Lsat_1_v5_g_9_90	1209519	1212946
Lsa037922.1	Lsat_1_v6_lg_9	226185918	226190231	14.35	-	.	Lsat_1_v5_gn_9_117621	Lsat_1_v5_gn_9_117621.1	RLK		Lsat_1_v5_g_9_90	1224089	1228453
Lsa037940.1	Lsat_1_v6_lg_9	226255200	226259923	34.15	-	.	Lsat_1_v5_gn_9_117641	Lsat_1_v5_gn_9_117641.1	RLK		Lsat_1_v5_g_9_90	1292834	1298093
Lsa032654.1	Lsat_1_v6_lg_9	226634931	226637238	9.03	-	.	Lsat_1_v5_gn_9_117801	Lsat_1_v5_gn_9_117801.1	LRR		Lsat_1_v5_g_9_1556	189739	192691													MRC9C
Lsa032652.2	Lsat_1_v6_lg_9	226690456	226691909	7.79	-	.	Lsat_1_v5_gn_9_117821	Lsat_1_v5_gn_9_117821.1	RLP		Lsat_1_v5_g_9_1556	245152	246804		AvrPto-HR (122 - 123)
Lsa017118.1	Lsat_1_v6_lg_9	232713548	232720790	10.07	+	.	Lsat_1_v5_gn_9_121300	Lsat_1_v5_gn_9_121300.1	PkinL		Lsat_1_v5_g_9_1021	24267	31509		LG9: 231,453,936 - 237,257,765
Lsa017106.1	Lsat_1_v6_lg_9	232739123	232747526	10.77	+	.	Lsat_1_v5_gn_9_121380	Lsat_1_v5_gn_9_121380.1	PkinL		Lsat_1_v5_g_9_1021	49842	59930
Lsa017108.1	Lsat_1_v6_lg_9	232749401	232754849	9.35	-	.	Lsat_1_v5_gn_9_121401	Lsat_1_v5_gn_9_121401.1	NcL	RGC39	Lsat_1_v5_g_9_1021	60109	65568
Lsa005114.1	Lsat_1_v6_lg_9	234070349	234073435	19.55	-	.	Lsat_1_v5_gn_9_122021	Lsat_1_v5_gn_9_122021.1	NcL	RGC33	Lsat_1_v5_g_9_1931	283511	286692
Lsa017316.1	Lsat_1_v6_lg_9	237629926	237635268	9.9	-	.	Lsat_1_v5_gn_9_123541	Lsat_1_v5_gn_9_123541.1	CNL	RGC17	Lsat_1_v5_g_9_232	967797	971743
Lsa017293.1	Lsat_1_v6_lg_9	237659709	237663804	17.67	-	.	Lsat_1_v5_gn_9_123581	Lsat_1_v5_gn_9_123581.1	CNL	RGC17	Lsat_1_v5_g_9_232	996218	1000346
Lsa017297.1	Lsat_1_v6_lg_9	237681128	237686212	9.8	-	.	Lsat_1_v5_gn_9_123601	Lsat_1_v5_gn_9_123601.1	TNL	RGC17	Lsat_1_v5_g_9_232	1017922	1032250
Lsa017317.1	Lsat_1_v6_lg_9	237751604	237756606	18.05	-	.	Lsat_1_v5_gn_9_123641	Lsat_1_v5_gn_9_123641.1	TNL	RGC14	Lsat_1_v5_g_9_232	1087975	1093327
Lsa005383.1	Lsat_1_v6_lg_9	241443451	241448333	30.98	-	.	Lsat_1_v5_gn_9_125101	Lsat_1_v5_gn_9_125101.1	CNL	RGC17	Lsat_1_v5_g_9_3665	102705	107603
Lsa005385.1	Lsat_1_v6_lg_9	241489472	241492404	6.8	-	.	Lsat_1_v5_gn_9_125141	Lsat_1_v5_gn_9_125141.1	NcL	RGC17	Lsat_1_v5_g_9_3665	148365	151703													MRC9C
Lsa028260.1	#N/A	#N/A	#N/A	#N/A	#N/A	#N/A	Lsat_1_v5_gn_0_45201	Lsat_1_v5_gn_0_45201.1	LRR		Lsat_1_v5_g_0_11253	199	2440
Lsa023024.1	#N/A	#N/A	#N/A	#N/A	#N/A	#N/A	Lsat_1_v5_gn_0_10760	Lsat_1_v5_gn_0_10760.1	NcL	RGC30	Lsat_1_v5_g_0_1199	294238	299249
Lsa042388.1	#N/A	#N/A	#N/A	#N/A	#N/A	#N/A	Lsat_1_v5_gn_0_2980	Lsat_1_v5_gn_0_2980.1	CNL	RGC18	Lsat_1_v5_g_0_148	949543	952952
Lsa010464.1	#N/A	#N/A	#N/A	#N/A	#N/A	#N/A	Lsat_1_v5_gn_0_15220	Lsat_1_v5_gn_0_15220.1	LRR		Lsat_1_v5_g_0_1911	166610	172800
Lsa015781.2	#N/A	#N/A	#N/A	#N/A	#N/A	#N/A	Lsat_1_v5_gn_0_1360	Lsat_1_v5_gn_0_1360.1	RLK		Lsat_1_v5_g_0_22	1951027	1955382
Lsa043988.1	#N/A	#N/A	#N/A	#N/A	#N/A	#N/A	Lsat_1_v5_gn_0_19880	Lsat_1_v5_gn_0_19880.1	NcL	RGC21	Lsat_1_v5_g_0_2839	177715	181470
Lsa043985.1	#N/A	#N/A	#N/A	#N/A	#N/A	#N/A	Lsat_1_v5_gn_0_19660	Lsat_1_v5_gn_0_19660.1	NcL	RGC21	Lsat_1_v5_g_0_2839	28116	31910
Lsa043984.1	#N/A	#N/A	#N/A	#N/A	#N/A	#N/A	Lsat_1_v5_gn_0_19860	Lsat_1_v5_gn_0_19860.1	NcL	RGC21	Lsat_1_v5_g_0_2839	125550	129290
Lsa043987.1	#N/A	#N/A	#N/A	#N/A	#N/A	#N/A	Lsat_1_v5_gn_0_19800	Lsat_1_v5_gn_0_19800.1	NcL	RGC21	Lsat_1_v5_g_0_2839	100517	105846
Lsa016569.1	#N/A	#N/A	#N/A	#N/A	#N/A	#N/A	Lsat_1_v5_gn_0_20061	Lsat_1_v5_gn_0_20061.1	CNL	RGC1	Lsat_1_v5_g_0_2868	183185	187287
Lsa016568.1	#N/A	#N/A	#N/A	#N/A	#N/A	#N/A	Lsat_1_v5_gn_0_19981	Lsat_1_v5_gn_0_19981.1	Nc	RGC1	Lsat_1_v5_g_0_2868	152424	153320
Lsa016565.1	#N/A	#N/A	#N/A	#N/A	#N/A	#N/A	Lsat_1_v5_gn_0_19921	Lsat_1_v5_gn_0_19921.1	NcL	RGC1	Lsat_1_v5_g_0_2868	102369	107523
Lsa017322.1	#N/A	#N/A	#N/A	#N/A	#N/A	#N/A	Lsat_1_v5_gn_0_21080	Lsat_1_v5_gn_0_21080.1	RLP		Lsat_1_v5_g_0_3088	87561	96125
Lsa025002.1	#N/A	#N/A	#N/A	#N/A	#N/A	#N/A	Lsat_1_v5_gn_0_22900	Lsat_1_v5_gn_0_22900.1	NcL	RGC41	Lsat_1_v5_g_0_3448	25904	36662
Lsa040726.3	#N/A	#N/A	#N/A	#N/A	#N/A	#N/A	Lsat_1_v5_gn_0_22980	Lsat_1_v5_gn_0_22980.1	RLK		Lsat_1_v5_g_0_3450	14364	20071
Lsa041006.1	#N/A	#N/A	#N/A	#N/A	#N/A	#N/A	Lsat_1_v5_gn_0_23641	Lsat_1_v5_gn_0_23641.1	NcL	RGC1	Lsat_1_v5_g_0_3533	84592	88356
Lsa008142.1	#N/A	#N/A	#N/A	#N/A	#N/A	#N/A	Lsat_1_v5_gn_0_29921	Lsat_1_v5_gn_0_29921.1	RLK		Lsat_1_v5_g_0_4913	91867	96262
Lsa029404.1	#N/A	#N/A	#N/A	#N/A	#N/A	#N/A	Lsat_1_v5_gn_0_30981	Lsat_1_v5_gn_0_30981.1	CNL	RGC21	Lsat_1_v5_g_0_5354	17489	22160
Lsa006186.1	#N/A	#N/A	#N/A	#N/A	#N/A	#N/A	Lsat_1_v5_gn_0_33060	Lsat_1_v5_gn_0_33060.1	LRR		Lsat_1_v5_g_0_5768	62149	68480
Lsa013548.1	#N/A	#N/A	#N/A	#N/A	#N/A	#N/A	Lsat_1_v5_gn_0_5781	Lsat_1_v5_gn_0_5781.1	RLK		Lsat_1_v5_g_0_612	422746	429587
Lsa016680.1	#N/A	#N/A	#N/A	#N/A	#N/A	#N/A	Lsat_1_v5_gn_0_36001	Lsat_1_v5_gn_0_36001.1	RLK		Lsat_1_v5_g_0_6512	38387	40437
Lsa008526.1	#N/A	#N/A	#N/A	#N/A	#N/A	#N/A	Lsat_1_v5_gn_0_36101	Lsat_1_v5_gn_0_36101.1	LRR		Lsat_1_v5_g_0_6588	5184	7424
Lsa008525.1	#N/A	#N/A	#N/A	#N/A	#N/A	#N/A	Lsat_1_v5_gn_0_36121	Lsat_1_v5_gn_0_36121.1	RLP		Lsat_1_v5_g_0_6588	7486	9675
Lsa044563.1	#N/A	#N/A	#N/A	#N/A	#N/A	#N/A	Lsat_1_v5_gn_0_36620	Lsat_1_v5_gn_0_36620.1	RLP		Lsat_1_v5_g_0_6702	38025	42302
Lsa028337.1	#N/A	#N/A	#N/A	#N/A	#N/A	#N/A	Lsat_1_v5_gn_0_37300	Lsat_1_v5_gn_0_37300.1	NcL	RGC2	Lsat_1_v5_g_0_6903	6609	8393
Lsa028335.1	#N/A	#N/A	#N/A	#N/A	#N/A	#N/A	Lsat_1_v5_gn_0_37320	Lsat_1_v5_gn_0_37320.1	LRR		Lsat_1_v5_g_0_6903	8454	14774
Lsa040246.1	#N/A	#N/A	#N/A	#N/A	#N/A	#N/A	Lsat_1_v5_gn_0_39081	Lsat_1_v5_gn_0_39081.1	LRR		Lsat_1_v5_g_0_7380	29465	31066
Lsa040245.1	#N/A	#N/A	#N/A	#N/A	#N/A	#N/A	Lsat_1_v5_gn_0_39101	Lsat_1_v5_gn_0_39101.1	T		Lsat_1_v5_g_0_7380	36161	36768
Lsa018310.1	#N/A	#N/A	#N/A	#N/A	#N/A	#N/A	Lsat_1_v5_gn_0_39140	Lsat_1_v5_gn_0_39140.1	RLP		Lsat_1_v5_g_0_7408	2052	5657
Lsa018307.1	#N/A	#N/A	#N/A	#N/A	#N/A	#N/A	Lsat_1_v5_gn_0_39201	Lsat_1_v5_gn_0_39201.1	LRR		Lsat_1_v5_g_0_7408	34208	37406
Lsa093880.1	#N/A	#N/A	#N/A	#N/A	#N/A	#N/A	Lsat_1_v5_gn_0_39741	Lsat_1_v5_gn_0_39741.1	LRR		Lsat_1_v5_g_0_7583	31951	33075
Lsa039351.1	#N/A	#N/A	#N/A	#N/A	#N/A	#N/A	Lsat_1_v5_gn_0_41301	Lsat_1_v5_gn_0_41301.1	TNL	RGC4	Lsat_1_v5_g_0_8168	915	8072
Lsa099710.1	#N/A	#N/A	#N/A	#N/A	#N/A	#N/A	Lsat_1_v5_gn_0_43161	Lsat_1_v5_gn_0_43161.1	RLP		Lsat_1_v5_g_0_8874	49	2889
Lsa003721.1	#N/A	#N/A	#N/A	#N/A	#N/A	#N/A	Lsat_1_v5_gn_0_43420	Lsat_1_v5_gn_0_43420.1	NcL	RGC21	Lsat_1_v5_g_0_9024	6274	10377
Lsa001857.1	#N/A	#N/A	#N/A	#N/A	#N/A	#N/A	Lsat_1_v5_gn_0_43840	Lsat_1_v5_gn_0_43840.1	TNL	RGC12	Lsat_1_v5_g_0_9390	4932	7523
Lsa015764.1	#N/A	#N/A	#N/A	#N/A	#N/A	#N/A	Lsat_1_v5_gn_0_1380	Lsat_1_v5_gn_0_1380.1	PkinL		Lsat_1_v5_g_0_22	1977494	1979281
Lsa002163.1	#N/A	#N/A	#N/A	#N/A	#N/A	#N/A	Lsat_1_v5_gn_0_44060	Lsat_1_v5_gn_0_44060.1	RLP		Lsat_1_v5_g_0_9966	440	2077
Lsa001038.1	#N/A	#N/A	#N/A	#N/A	#N/A	#N/A	Lsat_1_v5_gn_0_46000	Lsat_1_v5_gn_0_46000.1	RLP		Lsat_1_v5_g_0_13024	276	2235
Lsa101056.1							Lsat_1_v5_gn_0_36141	Lsat_1_v5_gn_0_36141.2	LRR		Lsat_1_v5_g_0_6588	61182	61844
Lsa012609.1	#N/A	#N/A	#N/A	#N/A	#N/A	#N/A	Lsat_1_v5_gn_0_17700	Lsat_1_v5_gn_0_17700.1	LRR		Lsat_1_v5_g_0_2313	98327	102898
Lsa026640.1	#N/A	#N/A	#N/A	#N/A	#N/A	#N/A	Lsat_1_v5_gn_0_14781	Lsat_1_v5_gn_0_14781.1	LRR		Lsat_1_v5_g_0_1807	341798	345816
Different mapping populations were used for the disease resistance specificities listed in this table.
References
Ra						Ellis, P., S. McClement, P. Saw, K. Phelps, W. Vice et al., 2002 Identification of sources of resistance in lettuce to the lettuce root aphid, Pemphigus bursarius. Euphytica 125: 305-315.
cor						Moreno-Vázquez, S., O. E. Ochoa, N. Faber, S. Chao, J. M. Jacobs et al., 2003 SNP-based codominant markers for a recessive gene conferring resistance to corky root rot (Rhizomonas suberifaciens) in lettuce (Lactuca sativa). Genome 46: 1059-1069.
Xar1						Hayes, R. J., M. A. Trent, M. J. Truco, R. Antonise, R. W. Michelmore et al., 2014 The inheritance of resistance to bacterial leaf spot of lettuce caused by Xanthomonas campestris pv. vitians in three lettuce cultivars. Horticulture Research 1: 14066.
mo1						Nicaise, V., S. German-Retana, R. Sanjuán, M.-P. Dubrana, M. Mazier et al., 2003 The eukaryotic translation initiation factor 4E controls lettuce susceptibility to the Potyvirus Lettuce mosaic virus. Plant Physiology 132: 1272-1282.
Tu						Robbins, M. A., H. Witsenboer, R. W. Michelmore, J. F. Laliberte and M. G. Fortin, 1994 Genetic mapping of Turnip mosaic virus resistance in Lactuca sativa. Theoretical and Applied Genetics 89: 583-589.
Tvr						Grube, R. C., W. M. Wintermantel, P. Hand, R. Aburomia, D. A. Pink et al., 2005 Genetic analysis and mapping of resistance to lettuce dieback: a soilborne disease caused by tombusviruses. Theoretical and applied genetics 110: 259-268.
Vr1						Hayes, R., L. McHale, G. Vallad, M. Truco, R. Michelmore et al., 2011 The inheritance of resistance to Verticillium wilt caused by race 1 isolates of Verticillium dahliae in the lettuce cultivar La Brillante. Theoretical and Applied Genetics 123: 509-517.
plr						Witsenboer, H., R. Kesseli, M. Fortin, M. Stanghellini and R. Michelmore, 1995 Sources and genetic structure of a cluster of genes for resistance to three pathogens in lettuce. Theoretical and Applied Genetics 91: 178-188.
Dm2, Dm4, Dm5/8, Dm6, Dm7, Dm10, Dm11, Dm13, Dm14						Farrara, B. F., T. W. Ilott and R. W. Michelmore, 1987 Genetic analysis of factors for resistance to downy mildew (Bremia lactucae) in species of lettuce (Lactuca sativa and L. serriola). Plant Pathology 36: 499-514.
qDMR7.1, qDMR1.1, qDMR9.1						Jeuken, M., and P. Lindhout, 2002 Lactuca saligna, a non-host for lettuce downy mildew (Bremia lactucae), harbors a new race-specific Dm gene and three QTLs for resistance. Theoretical and Applied Genetics 105: 384-391.
Dm17, Dm18						Maisonneuve, B., Y. Bellec, P. Anderson and R. Michelmore, 1994 Rapid mapping of two genes for resistance to downy mildew from Lactuca serriola to existing clusters of resistance genes. Theoretical and applied genetics 89: 96-104.
Dm1, Dm1, Dm15, Dm16						Paran, I., R. Kesseli and R. Michelmore, 1991 Identification of restriction fragment length polymorphism and random amplified polymorphic DNA markers linked to downy mildew resistance genes in lettuce, using near-isogenic lines. Genome 34: 1021-1027.
qDM2.1, qDM4.1, qDM7.1, qDM9.1						Simko, I., O. E. Ochoa, M. A. Pel, C. Tsuchida, C. Font i Forcada et al., 2015 Resistance to downy mildew in lettuce ‘La Brillante’ is conferred by Dm50 gene and multiple QTL. Phytopathology: PHYTO-02-15-0057-R.
Dm43, Dm44,		Mo2	ANT1, ANTH			McHale, L. K., M. J. Truco, A. Kozik, T. Wroblewski, O. E. Ochoa et al., 2009 The genomic architecture of disease resistance in lettuce. Theoretical and applied genetics 118: 565-580.
AvrB-HR, AvrRpt2-HR, AvrRpm1-HR, AvrPpiC-HR, AvrRps4-HR, AvrPto-HR						McHale, L. K., M. J. Truco, A. Kozik, T. Wroblewski, O. E. Ochoa et al., 2009 The genomic architecture of disease resistance in lettuce. Theoretical and applied genetics 118: 565-580; Wroblewski, T., K. S. Caldwell, U. Piskurewicz, K. A. Cavanaugh, H. Q. Xu et al., 2009 Comparative large-scale analysis of interactions between several crop species and the effector repertoires from multiple pathova…
qFUS1.1, qFUS1.2, qFUS4.1, qFUS7.1, qFUS8.1						Truco et al. unpublished data
qVRT_5a_1, qVRT_8a_1						Hayes et al. unpublished data
